# Supplementary material for: Impact of Partial Gelatinization on Structure, Physicochemical and Enzymatic Digestion Properties of Rice Starch Used for Rice Noodle-Making
Source: Polymers (Basel). 2025 Nov 12;17(22):3003. doi: 10.3390/polym17223003 (PMC12656375; doi:10.3390/polym17223003)
Supplement: Supplementary file 1 [file polymers-17-03003-s001.zip]

Archive with 1 entries (1 files):
- polymers-3970400-supplementary.xls
