# Supplementary material for: Impact of Partial Gelatinization on Structure, Physicochemical and Enzymatic Digestion Properties of Rice Starch Used for Rice Noodle-Making
Source: Polymers (Basel). 2025 Nov 12;17(22):3003. doi: 10.3390/polym17223003 (PMC12656375; doi:10.3390/polym17223003)
Supplement: Supplementary file 1 [file polymers-17-03003-s001.zip › polymers-3970400-supplementary.xls]

## Sheet: XRD
	Testing value									Relative value
Angle	Native	PG-60 °C	PG-64 °C	PG-68 °C	PG-72 °C	PG-76 °C			Angle	Native	PG-60 °C	PG-64 °C	PG-68 °C	PG-72 °C	PG-76 °C
3.0001	329	327	354	334	309	269			3.0001	2129	1827	1454	934	609	269
3.02052	335	288	366	353	347	273			3.02052	2135	1788	1466	953	647	273
3.04095	365	320	372	353	321	294			3.04095	2165	1820	1472	953	621	294
3.06137	315	326	370	348	297	282			3.06137	2115	1826	1470	948	597	282
3.08179	337	338	322	332	294	281			3.08179	2137	1838	1422	932	594	281
3.10221	352	301	357	329	319	250			3.10221	2152	1801	1457	929	619	250
3.12264	348	342	336	275	288	239			3.12264	2148	1842	1436	875	588	239
3.14306	336	307	305	330	281	266			3.14306	2136	1807	1405	930	581	266
3.16348	301	304	344	277	295	282			3.16348	2101	1804	1444	877	595	282
3.18391	317	295	334	322	269	266			3.18391	2117	1795	1434	922	569	266
3.20433	325	281	349	288	277	254			3.20433	2125	1781	1449	888	577	254
3.22475	325	281	343	311	268	223			3.22475	2125	1781	1443	911	568	223
3.24518	320	301	356	300	296	252			3.24518	2120	1801	1456	900	596	252
3.2656	310	319	309	279	287	235			3.2656	2110	1819	1409	879	587	235
3.28602	291	281	350	281	257	238			3.28602	2091	1781	1450	881	557	238
3.30644	300	309	304	288	272	262			3.30644	2100	1809	1404	888	572	262
3.32687	322	282	334	291	282	258			3.32687	2122	1782	1434	891	582	258
3.34729	281	293	300	306	285	236			3.34729	2081	1793	1400	906	585	236
3.36771	267	293	308	291	283	282			3.36771	2067	1793	1408	891	583	282
3.38814	324	296	300	264	265	276			3.38814	2124	1796	1400	864	565	276
3.40856	291	294	349	279	264	250			3.40856	2091	1794	1449	879	564	250
3.42898	250	324	328	276	263	246			3.42898	2050	1824	1428	876	563	246
3.4494	322	306	328	262	294	254			3.4494	2122	1806	1428	862	594	254
3.46983	259	264	310	281	282	257			3.46983	2059	1764	1410	881	582	257
3.49025	270	302	306	264	287	245			3.49025	2070	1802	1406	864	587	245
3.51067	282	277	295	264	273	268			3.51067	2082	1777	1395	864	573	268
3.5311	269	288	314	298	274	249			3.5311	2069	1788	1414	898	574	249
3.55152	281	248	324	303	267	270			3.55152	2081	1748	1424	903	567	270
3.57194	269	298	338	257	265	265			3.57194	2069	1798	1438	857	565	265
3.59236	268	304	314	275	282	251			3.59236	2068	1804	1414	875	582	251
3.61279	276	281	313	286	273	261			3.61279	2076	1781	1413	886	573	261
3.63321	313	317	302	272	305	268			3.63321	2113	1817	1402	872	605	268
3.65363	273	287	311	256	268	270			3.65363	2073	1787	1411	856	568	270
3.67406	292	252	297	278	281	261			3.67406	2092	1752	1397	878	581	261
3.69448	278	283	291	256	295	242			3.69448	2078	1783	1391	856	595	242
3.7149	266	304	303	268	284	244			3.7149	2066	1804	1403	868	584	244
3.73532	303	268	289	264	258	283			3.73532	2103	1768	1389	864	558	283
3.75575	259	297	326	274	277	269			3.75575	2059	1797	1426	874	577	269
3.77617	255	314	349	300	245	253			3.77617	2055	1814	1449	900	545	253
3.79659	295	263	313	285	281	265			3.79659	2095	1763	1413	885	581	265
3.81702	297	284	312	267	283	265			3.81702	2097	1784	1412	867	583	265
3.83744	284	287	347	271	301	279			3.83744	2084	1787	1447	871	601	279
3.85786	298	311	322	265	310	295			3.85786	2098	1811	1422	865	610	295
3.87828	265	290	289	291	273	272			3.87828	2065	1790	1389	891	573	272
3.89871	301	300	358	299	273	282			3.89871	2101	1800	1458	899	573	282
3.91913	285	297	344	285	301	286			3.91913	2085	1797	1444	885	601	286
3.93955	269	283	321	285	272	311			3.93955	2069	1783	1421	885	572	311
3.95998	274	286	317	303	290	278			3.95998	2074	1786	1417	903	590	278
3.9804	291	316	341	255	289	282			3.9804	2091	1816	1441	855	589	282
4.00082	289	299	301	265	283	275			4.00082	2089	1799	1401	865	583	275
4.02124	294	292	326	243	271	288			4.02124	2094	1792	1426	843	571	288
4.04167	259	270	302	283	302	258			4.04167	2059	1770	1402	883	602	258
4.06209	268	277	332	286	310	297			4.06209	2068	1777	1432	886	610	297
4.08251	271	269	311	279	249	308			4.08251	2071	1769	1411	879	549	308
4.10294	299	315	328	282	290	328			4.10294	2099	1815	1428	882	590	328
4.12336	281	292	317	263	294	321			4.12336	2081	1792	1417	863	594	321
4.14378	265	292	297	288	274	306			4.14378	2065	1792	1397	888	574	306
4.1642	285	308	352	274	306	309			4.1642	2085	1808	1452	874	606	309
4.18463	279	312	337	273	279	303			4.18463	2079	1812	1437	873	579	303
4.20505	308	301	368	272	293	303			4.20505	2108	1801	1468	872	593	303
4.22547	265	300	325	280	296	273			4.22547	2065	1800	1425	880	596	273
4.2459	304	301	317	272	303	287			4.2459	2104	1801	1417	872	603	287
4.26632	260	280	323	307	298	275			4.26632	2060	1780	1423	907	598	275
4.28674	273	335	311	294	289	275			4.28674	2073	1835	1411	894	589	275
4.30716	304	313	319	309	309	324			4.30716	2104	1813	1419	909	609	324
4.32759	282	285	329	298	309	261			4.32759	2082	1785	1429	898	609	261
4.34801	317	342	327	257	266	285			4.34801	2117	1842	1427	857	566	285
4.36843	309	321	347	298	297	282			4.36843	2109	1821	1447	898	597	282
4.38886	297	332	320	305	274	315			4.38886	2097	1832	1420	905	574	315
4.40928	325	290	327	324	302	304			4.40928	2125	1790	1427	924	602	304
4.4297	302	313	304	293	316	292			4.4297	2102	1813	1404	893	616	292
4.45012	290	323	331	341	302	298			4.45012	2090	1823	1431	941	602	298
4.47055	262	291	338	310	292	283			4.47055	2062	1791	1438	910	592	283
4.49097	333	281	361	320	278	342			4.49097	2133	1781	1461	920	578	342
4.51139	315	311	345	301	297	320			4.51139	2115	1811	1445	901	597	320
4.53182	282	304	317	317	291	344			4.53182	2082	1804	1417	917	591	344
4.55224	287	321	352	277	317	301			4.55224	2087	1821	1452	877	617	301
4.57266	271	341	359	267	308	309			4.57266	2071	1841	1459	867	608	309
4.59309	315	312	374	290	304	309			4.59309	2115	1812	1474	890	604	309
4.61351	306	302	326	307	302	332			4.61351	2106	1802	1426	907	602	332
4.63393	294	314	350	300	307	329			4.63393	2094	1814	1450	900	607	329
4.65435	298	342	362	306	292	304			4.65435	2098	1842	1462	906	592	304
4.67478	307	307	370	327	321	311			4.67478	2107	1807	1470	927	621	311
4.6952	311	330	352	305	322	332			4.6952	2111	1830	1452	905	622	332
4.71562	279	329	344	300	318	284			4.71562	2079	1829	1444	900	618	284
4.73604	291	299	342	300	302	326			4.73604	2091	1799	1442	900	602	326
4.75647	318	310	345	278	304	296			4.75647	2118	1810	1445	878	604	296
4.77689	298	298	349	306	310	329			4.77689	2098	1798	1449	906	610	329
4.79731	309	306	326	325	275	330			4.79731	2109	1806	1426	925	575	330
4.81774	316	304	346	293	337	318			4.81774	2116	1804	1446	893	637	318
4.83816	320	314	355	311	297	331			4.83816	2120	1814	1455	911	597	331
4.85858	326	352	336	309	314	341			4.85858	2126	1852	1436	909	614	341
4.87901	320	307	345	323	343	325			4.87901	2120	1807	1445	923	643	325
4.89943	277	335	360	297	287	329			4.89943	2077	1835	1460	897	587	329
4.91985	322	360	359	307	310	329			4.91985	2122	1860	1459	907	610	329
4.94027	297	315	367	293	335	316			4.94027	2097	1815	1467	893	635	316
4.9607	298	278	377	342	310	323			4.9607	2098	1778	1477	942	610	323
4.98112	327	315	359	306	330	356			4.98112	2127	1815	1459	906	630	356
5.00154	326	332	382	323	330	349			5.00154	2126	1832	1482	923	630	349
5.02196	365	349	350	330	324	341			5.02196	2165	1849	1450	930	624	341
5.04239	362	318	352	364	328	354			5.04239	2162	1818	1452	964	628	354
5.06281	324	309	349	349	287	344			5.06281	2124	1809	1449	949	587	344
5.08323	342	344	357	344	322	322			5.08323	2142	1844	1457	944	622	322
5.10366	316	317	358	332	364	321			5.10366	2116	1817	1458	932	664	321
5.12408	367	327	411	346	299	323			5.12408	2167	1827	1511	946	599	323
5.1445	355	304	406	328	335	349			5.1445	2155	1804	1506	928	635	349
5.16493	313	284	364	319	337	323			5.16493	2113	1784	1464	919	637	323
5.18535	354	326	393	340	332	342			5.18535	2154	1826	1493	940	632	342
5.20577	333	338	355	335	317	389			5.20577	2133	1838	1455	935	617	389
5.22619	322	349	366	340	315	342			5.22619	2122	1849	1466	940	615	342
5.24662	354	354	383	344	338	345			5.24662	2154	1854	1483	944	638	345
5.26704	330	347	350	364	333	379			5.26704	2130	1847	1450	964	633	379
5.28746	366	336	371	354	349	353			5.28746	2166	1836	1471	954	649	353
5.30789	349	319	386	341	347	373			5.30789	2149	1819	1486	941	647	373
5.32831	374	336	354	336	374	314			5.32831	2174	1836	1454	936	674	314
5.34873	346	329	350	327	328	366			5.34873	2146	1829	1450	927	628	366
5.36915	338	370	384	325	319	338			5.36915	2138	1870	1484	925	619	338
5.38958	368	328	403	336	326	356			5.38958	2168	1828	1503	936	626	356
5.41	365	343	362	362	346	348			5.41	2165	1843	1462	962	646	348
5.43042	357	316	411	360	339	344			5.43042	2157	1816	1511	960	639	344
5.45085	351	364	391	351	351	377			5.45085	2151	1864	1491	951	651	377
5.47127	353	358	433	348	369	335			5.47127	2153	1858	1533	948	669	335
5.49169	353	336	391	384	363	382			5.49169	2153	1836	1491	984	663	382
5.51211	386	346	389	365	358	348			5.51211	2186	1846	1489	965	658	348
5.53254	419	316	388	371	333	338			5.53254	2219	1816	1488	971	633	338
5.55296	355	363	407	329	353	355			5.55296	2155	1863	1507	929	653	355
5.57338	375	379	352	335	354	367			5.57338	2175	1879	1452	935	654	367
5.59381	382	347	384	358	330	355			5.59381	2182	1847	1484	958	630	355
5.61423	397	404	392	344	343	358			5.61423	2197	1904	1492	944	643	358
5.63465	409	342	392	405	341	334			5.63465	2209	1842	1492	1005	641	334
5.65508	363	340	381	352	341	358			5.65508	2163	1840	1481	952	641	358
5.6755	379	344	404	391	364	361			5.6755	2179	1844	1504	991	664	361
5.69592	392	348	389	382	383	352			5.69592	2192	1848	1489	982	683	352
5.71634	396	360	390	361	352	359			5.71634	2196	1860	1490	961	652	359
5.73677	371	331	376	365	356	378			5.73677	2171	1831	1476	965	656	378
5.75719	429	351	389	362	347	401			5.75719	2229	1851	1489	962	647	401
5.77761	374	368	425	359	379	368			5.77761	2174	1868	1525	959	679	368
5.79803	393	347	382	368	377	375			5.79803	2193	1847	1482	968	677	375
5.81846	398	350	379	358	336	333			5.81846	2198	1850	1479	958	636	333
5.83888	392	386	394	336	326	358			5.83888	2192	1886	1494	936	626	358
5.8593	367	380	428	405	369	349			5.8593	2167	1880	1528	1005	669	349
5.87973	397	378	387	383	342	374			5.87973	2197	1878	1487	983	642	374
5.90015	396	336	410	360	386	382			5.90015	2196	1836	1510	960	686	382
5.92057	388	355	398	380	387	377			5.92057	2188	1855	1498	980	687	377
5.941	350	350	366	384	349	391			5.941	2150	1850	1466	984	649	391
5.96142	377	358	366	354	352	342			5.96142	2177	1858	1466	954	652	342
5.98184	397	388	435	392	351	402			5.98184	2197	1888	1535	992	651	402
6.00226	373	376	434	385	368	353			6.00226	2173	1876	1534	985	668	353
6.02269	414	362	418	390	367	389			6.02269	2214	1862	1518	990	667	389
6.04311	425	371	446	409	338	388			6.04311	2225	1871	1546	1009	638	388
6.06353	394	394	425	388	357	400			6.06353	2194	1894	1525	988	657	400
6.08395	409	361	407	352	380	379			6.08395	2209	1861	1507	952	680	379
6.10438	355	397	405	394	364	374			6.10438	2155	1897	1505	994	664	374
6.1248	379	360	427	362	394	405			6.1248	2179	1860	1527	962	694	405
6.14522	401	380	404	365	384	367			6.14522	2201	1880	1504	965	684	367
6.16565	406	381	377	407	345	393			6.16565	2206	1881	1477	1007	645	393
6.18607	422	361	399	350	359	377			6.18607	2222	1861	1499	950	659	377
6.20649	346	382	388	395	404	357			6.20649	2146	1882	1488	995	704	357
6.22691	412	359	364	417	375	397			6.22691	2212	1859	1464	1017	675	397
6.24734	393	393	409	403	418	394			6.24734	2193	1893	1509	1003	718	394
6.26776	401	399	411	400	354	375			6.26776	2201	1899	1511	1000	654	375
6.28818	380	369	390	381	404	397			6.28818	2180	1869	1490	981	704	397
6.30861	381	368	405	381	380	389			6.30861	2181	1868	1505	981	680	389
6.32903	400	387	409	387	371	428			6.32903	2200	1887	1509	987	671	428
6.34945	415	384	436	395	350	387			6.34945	2215	1884	1536	995	650	387
6.36988	401	339	437	406	366	389			6.36988	2201	1839	1537	1006	666	389
6.3903	412	420	402	404	418	404			6.3903	2212	1920	1502	1004	718	404
6.41072	377	363	383	391	363	411			6.41072	2177	1863	1483	991	663	411
6.43114	406	367	394	419	353	407			6.43114	2206	1867	1494	1019	653	407
6.45157	395	400	444	392	383	388			6.45157	2195	1900	1544	992	683	388
6.47199	405	377	379	408	389	392			6.47199	2205	1877	1479	1008	689	392
6.49241	423	399	407	391	425	355			6.49241	2223	1899	1507	991	725	355
6.51284	399	419	417	417	374	453			6.51284	2199	1919	1517	1017	674	453
6.53326	407	398	392	456	393	374			6.53326	2207	1898	1492	1056	693	374
6.55368	404	408	404	387	408	397			6.55368	2204	1908	1504	987	708	397
6.5741	420	368	413	414	388	396			6.5741	2220	1868	1513	1014	688	396
6.59453	396	378	403	424	411	377			6.59453	2196	1878	1503	1024	711	377
6.61495	370	387	434	392	392	397			6.61495	2170	1887	1534	992	692	397
6.63537	419	350	425	440	370	382			6.63537	2219	1850	1525	1040	670	382
6.6558	432	383	390	388	366	408			6.6558	2232	1883	1490	988	666	408
6.67622	381	383	460	449	394	418			6.67622	2181	1883	1560	1049	694	418
6.69664	436	390	424	442	432	406			6.69664	2236	1890	1524	1042	732	406
6.71706	379	391	411	442	396	411			6.71706	2179	1891	1511	1042	696	411
6.73749	355	403	389	428	389	422			6.73749	2155	1903	1489	1028	689	422
6.75791	416	393	423	406	416	425			6.75791	2216	1893	1523	1006	716	425
6.77833	386	402	436	439	439	415			6.77833	2186	1902	1536	1039	739	415
6.79876	441	419	417	397	404	439			6.79876	2241	1919	1517	997	704	439
6.81918	389	384	452	414	376	433			6.81918	2189	1884	1552	1014	676	433
6.8396	419	397	446	415	398	378			6.8396	2219	1897	1546	1015	698	378
6.86003	456	403	421	405	379	418			6.86003	2256	1903	1521	1005	679	418
6.88045	444	395	419	398	387	427			6.88045	2244	1895	1519	998	687	427
6.90087	418	410	439	428	411	447			6.90087	2218	1910	1539	1028	711	447
6.92129	420	390	419	440	412	388			6.92129	2220	1890	1519	1040	712	388
6.94172	410	437	424	460	417	383			6.94172	2210	1937	1524	1060	717	383
6.96214	429	391	445	416	438	429			6.96214	2229	1891	1545	1016	738	429
6.98256	425	409	449	421	444	416			6.98256	2225	1909	1549	1021	744	416
7.00298	455	424	423	428	411	411			7.00298	2255	1924	1523	1028	711	411
7.02341	416	413	464	423	375	460			7.02341	2216	1913	1564	1023	675	460
7.04383	430	469	504	435	427	415			7.04383	2230	1969	1604	1035	727	415
7.06425	437	392	446	424	393	427			7.06425	2237	1892	1546	1024	693	427
7.08468	439	419	445	432	429	425			7.08468	2239	1919	1545	1032	729	425
7.1051	460	381	440	432	396	416			7.1051	2260	1881	1540	1032	696	416
7.12552	462	431	454	435	398	436			7.12552	2262	1931	1554	1035	698	436
7.14595	464	423	497	465	428	419			7.14595	2264	1923	1597	1065	728	419
7.16637	404	404	419	456	408	451			7.16637	2204	1904	1519	1056	708	451
7.18679	436	405	427	463	430	418			7.18679	2236	1905	1527	1063	730	418
7.20721	461	449	425	450	406	468			7.20721	2261	1949	1525	1050	706	468
7.22764	416	440	424	430	431	424			7.22764	2216	1940	1524	1030	731	424
7.24806	490	423	467	462	451	400			7.24806	2290	1923	1567	1062	751	400
7.26848	460	405	448	444	429	473			7.26848	2260	1905	1548	1044	729	473
7.2889	444	433	471	446	439	456			7.2889	2244	1933	1571	1046	739	456
7.30933	487	437	460	456	434	445			7.30933	2287	1937	1560	1056	734	445
7.32975	467	473	480	482	404	446			7.32975	2267	1973	1580	1082	704	446
7.35017	434	427	510	431	413	416			7.35017	2234	1927	1610	1031	713	416
7.3706	501	436	480	455	482	461			7.3706	2301	1936	1580	1055	782	461
7.39102	513	440	455	437	434	442			7.39102	2313	1940	1555	1037	734	442
7.41144	487	440	465	491	429	426			7.41144	2287	1940	1565	1091	729	426
7.43187	493	392	444	481	434	447			7.43187	2293	1892	1544	1081	734	447
7.45229	427	425	474	494	486	496			7.45229	2227	1925	1574	1094	786	496
7.47271	479	464	451	464	430	442			7.47271	2279	1964	1551	1064	730	442
7.49313	452	415	462	479	466	469			7.49313	2252	1915	1562	1079	766	469
7.51356	492	452	464	460	420	473			7.51356	2292	1952	1564	1060	720	473
7.53398	483	413	438	458	441	453			7.53398	2283	1913	1538	1058	741	453
7.5544	528	453	471	481	455	441			7.5544	2328	1953	1571	1081	755	441
7.57483	499	453	475	487	459	428			7.57483	2299	1953	1575	1087	759	428
7.59525	456	448	495	481	449	459			7.59525	2256	1948	1595	1081	749	459
7.61567	474	436	475	504	460	467			7.61567	2274	1936	1575	1104	760	467
7.63609	492	434	482	497	457	464			7.63609	2292	1934	1582	1097	757	464
7.65652	483	428	487	485	451	439			7.65652	2283	1928	1587	1085	751	439
7.67694	509	430	471	484	451	440			7.67694	2309	1930	1571	1084	751	440
7.69736	492	428	465	502	458	489			7.69736	2292	1928	1565	1102	758	489
7.71779	515	419	488	430	441	478			7.71779	2315	1919	1588	1030	741	478
7.73821	492	449	472	489	459	501			7.73821	2292	1949	1572	1089	759	501
7.75863	459	461	470	497	481	452			7.75863	2259	1961	1570	1097	781	452
7.77905	498	441	516	531	488	450			7.77905	2298	1941	1616	1131	788	450
7.79948	513	453	538	518	429	508			7.79948	2313	1953	1638	1118	729	508
7.8199	504	482	461	472	477	443			7.8199	2304	1982	1561	1072	777	443
7.84032	499	444	473	545	446	464			7.84032	2299	1944	1573	1145	746	464
7.86075	477	483	464	521	479	469			7.86075	2277	1983	1564	1121	779	469
7.88117	524	459	466	510	472	442			7.88117	2324	1959	1566	1110	772	442
7.90159	535	429	510	510	456	461			7.90159	2335	1929	1610	1110	756	461
7.92202	511	431	518	523	454	472			7.92202	2311	1931	1618	1123	754	472
7.94244	500	442	517	554	478	452			7.94244	2300	1942	1617	1154	778	452
7.96286	523	452	491	551	479	484			7.96286	2323	1952	1591	1151	779	484
7.98328	498	458	485	493	467	473			7.98328	2298	1958	1585	1093	767	473
8.00371	558	485	459	557	494	473			8.00371	2358	1985	1559	1157	794	473
8.02413	530	470	477	528	472	455			8.02413	2330	1970	1577	1128	772	455
8.04455	532	423	485	536	498	441			8.04455	2332	1923	1585	1136	798	441
8.06498	536	473	497	520	487	455			8.06498	2336	1973	1597	1120	787	455
8.0854	503	478	501	523	495	460			8.0854	2303	1978	1601	1123	795	460
8.10582	517	490	509	513	428	503			8.10582	2317	1990	1609	1113	728	503
8.12624	535	484	508	539	484	446			8.12624	2335	1984	1608	1139	784	446
8.14667	502	452	490	506	499	463			8.14667	2302	1952	1590	1106	799	463
8.16709	548	478	493	530	474	471			8.16709	2348	1978	1593	1130	774	471
8.18751	506	469	490	493	448	449			8.18751	2306	1969	1590	1093	748	449
8.20794	532	497	513	526	491	509			8.20794	2332	1997	1613	1126	791	509
8.22836	522	482	533	542	489	443			8.22836	2322	1982	1633	1142	789	443
8.24878	504	454	496	537	483	473			8.24878	2304	1954	1596	1137	783	473
8.2692	533	462	497	520	500	534			8.2692	2333	1962	1597	1120	800	534
8.28963	535	512	507	558	523	513			8.28963	2335	2012	1607	1158	823	513
8.31005	536	511	534	525	516	487			8.31005	2336	2011	1634	1125	816	487
8.33047	566	501	493	576	517	462			8.33047	2366	2001	1593	1176	817	462
8.35089	557	494	541	544	516	484			8.35089	2357	1994	1641	1144	816	484
8.37132	557	463	490	562	539	483			8.37132	2357	1963	1590	1162	839	483
8.39174	566	516	513	517	516	475			8.39174	2366	2016	1613	1117	816	475
8.41216	561	475	571	568	484	484			8.41216	2361	1975	1671	1168	784	484
8.43259	565	458	504	574	484	470			8.43259	2365	1958	1604	1174	784	470
8.45301	552	484	532	561	562	519			8.45301	2352	1984	1632	1161	862	519
8.47343	584	501	485	588	518	522			8.47343	2384	2001	1585	1188	818	522
8.49385	579	468	522	546	504	449			8.49385	2379	1968	1622	1146	804	449
8.51428	542	492	501	535	496	530			8.51428	2342	1992	1601	1135	796	530
8.5347	574	483	550	567	549	535			8.5347	2374	1983	1650	1167	849	535
8.55512	596	510	501	591	496	511			8.55512	2396	2010	1601	1191	796	511
8.57555	552	493	525	495	518	523			8.57555	2352	1993	1625	1095	818	523
8.59597	549	495	559	536	535	498			8.59597	2349	1995	1659	1136	835	498
8.61639	578	538	523	568	524	511			8.61639	2378	2038	1623	1168	824	511
8.63682	573	478	526	547	498	520			8.63682	2373	1978	1626	1147	798	520
8.65724	608	505	567	574	497	561			8.65724	2408	2005	1667	1174	797	561
8.67766	605	498	586	550	534	529			8.67766	2405	1998	1686	1150	834	529
8.69808	551	512	553	583	474	512			8.69808	2351	2012	1653	1183	774	512
8.71851	575	511	525	587	514	510			8.71851	2375	2011	1625	1187	814	510
8.73893	533	524	547	596	496	497			8.73893	2333	2024	1647	1196	796	497
8.75935	601	510	559	568	540	507			8.75935	2401	2010	1659	1168	840	507
8.77978	592	533	571	554	560	548			8.77978	2392	2033	1671	1154	860	548
8.8002	598	553	524	589	536	519			8.8002	2398	2053	1624	1189	836	519
8.82062	636	551	532	605	534	522			8.82062	2436	2051	1632	1205	834	522
8.84104	640	506	530	591	517	525			8.84104	2440	2006	1630	1191	817	525
8.86147	622	526	551	526	543	510			8.86147	2422	2026	1651	1126	843	510
8.88189	626	573	564	599	571	532			8.88189	2426	2073	1664	1199	871	532
8.90231	598	533	577	575	578	552			8.90231	2398	2033	1677	1175	878	552
8.92274	624	543	561	570	524	533			8.92274	2424	2043	1661	1170	824	533
8.94316	593	533	560	612	515	505			8.94316	2393	2033	1660	1212	815	505
8.96358	606	555	548	607	543	530			8.96358	2406	2055	1648	1207	843	530
8.984	621	550	552	556	558	536			8.984	2421	2050	1652	1156	858	536
9.00443	639	548	535	618	572	467			9.00443	2439	2048	1635	1218	872	467
9.02485	628	577	650	588	542	542			9.02485	2428	2077	1750	1188	842	542
9.04527	641	566	616	634	585	532			9.04527	2441	2066	1716	1234	885	532
9.0657	599	579	633	644	590	524			9.0657	2399	2079	1733	1244	890	524
9.08612	595	573	607	587	528	532			9.08612	2395	2073	1707	1187	828	532
9.10654	605	546	606	627	519	518			9.10654	2405	2046	1706	1227	819	518
9.12697	602	573	615	626	591	548			9.12697	2402	2073	1715	1226	891	548
9.14739	649	552	572	579	573	572			9.14739	2449	2052	1672	1179	873	572
9.16781	616	547	560	587	552	535			9.16781	2416	2047	1660	1187	852	535
9.18823	624	577	616	676	574	580			9.18823	2424	2077	1716	1276	874	580
9.20866	602	543	628	648	574	557			9.20866	2402	2043	1728	1248	874	557
9.22908	626	600	625	634	604	537			9.22908	2426	2100	1725	1234	904	537
9.2495	661	535	624	681	603	537			9.2495	2461	2035	1724	1281	903	537
9.26993	628	511	600	604	587	574			9.26993	2428	2011	1700	1204	887	574
9.29035	641	582	586	620	599	542			9.29035	2441	2082	1686	1220	899	542
9.31077	636	575	614	654	590	573			9.31077	2436	2075	1714	1254	890	573
9.33119	603	554	624	604	572	552			9.33119	2403	2054	1724	1204	872	552
9.35162	647	544	673	635	559	541			9.35162	2447	2044	1773	1235	859	541
9.37204	636	601	549	635	583	531			9.37204	2436	2101	1649	1235	883	531
9.39246	686	562	645	611	569	563			9.39246	2486	2062	1745	1211	869	563
9.41288	610	564	587	661	568	558			9.41288	2410	2064	1687	1261	868	558
9.43331	640	559	633	671	603	554			9.43331	2440	2059	1733	1271	903	554
9.45373	636	591	639	644	561	569			9.45373	2436	2091	1739	1244	861	569
9.47415	664	571	594	660	599	533			9.47415	2464	2071	1694	1260	899	533
9.49458	679	573	644	634	617	524			9.49458	2479	2073	1744	1234	917	524
9.515	653	562	594	672	633	581			9.515	2453	2062	1694	1272	933	581
9.53542	653	613	588	645	572	608			9.53542	2453	2113	1688	1245	872	608
9.55584	711	591	632	702	610	557			9.55584	2511	2091	1732	1302	910	557
9.57627	701	608	657	614	603	587			9.57627	2501	2108	1757	1214	903	587
9.59669	685	569	671	654	625	542			9.59669	2485	2069	1771	1254	925	542
9.61711	663	576	641	718	621	577			9.61711	2463	2076	1741	1318	921	577
9.63754	719	595	672	657	602	571			9.63754	2519	2095	1772	1257	902	571
9.65796	742	584	637	654	585	562			9.65796	2542	2084	1737	1254	885	562
9.67838	695	589	626	680	617	566			9.67838	2495	2089	1726	1280	917	566
9.69881	733	646	641	674	586	612			9.69881	2533	2146	1741	1274	886	612
9.71923	719	598	555	695	632	564			9.71923	2519	2098	1655	1295	932	564
9.73965	640	594	625	699	612	558			9.73965	2440	2094	1725	1299	912	558
9.76007	749	637	624	717	601	599			9.76007	2549	2137	1724	1317	901	599
9.7805	731	589	647	679	639	585			9.7805	2531	2089	1747	1279	939	585
9.80092	706	612	652	704	585	573			9.80092	2506	2112	1752	1304	885	573
9.82134	728	601	660	686	610	565			9.82134	2528	2101	1760	1286	910	565
9.84177	762	619	709	709	627	557			9.84177	2562	2119	1809	1309	927	557
9.86219	746	621	661	681	666	600			9.86219	2546	2121	1761	1281	966	600
9.88261	746	668	668	726	649	612			9.88261	2546	2168	1768	1326	949	612
9.90303	686	615	683	685	620	632			9.90303	2486	2115	1783	1285	920	632
9.92346	750	609	670	724	645	587			9.92346	2550	2109	1770	1324	945	587
9.94388	749	618	621	756	667	616			9.94388	2549	2118	1721	1356	967	616
9.9643	798	625	701	751	634	615			9.9643	2598	2125	1801	1351	934	615
9.98473	803	644	691	675	669	569			9.98473	2603	2144	1791	1275	969	569
10.0051	786	656	652	719	645	595			10.0051	2586	2156	1752	1319	945	595
10.0256	769	662	657	742	643	594			10.0256	2569	2162	1757	1342	943	594
10.046	755	704	707	719	691	601			10.046	2555	2204	1807	1319	991	601
10.0664	782	658	682	699	674	595			10.0664	2582	2158	1782	1299	974	595
10.0868	750	673	667	768	645	546			10.0868	2550	2173	1767	1368	945	546
10.1073	775	706	661	737	654	578			10.1073	2575	2206	1761	1337	954	578
10.1277	770	716	702	735	662	633			10.1277	2570	2216	1802	1335	962	633
10.1481	798	671	725	757	686	571			10.1481	2598	2171	1825	1357	986	571
10.1685	742	661	693	738	628	610			10.1685	2542	2161	1793	1338	928	610
10.189	784	677	661	728	663	615			10.189	2584	2177	1761	1328	963	615
10.2094	789	663	726	759	613	625			10.2094	2589	2163	1826	1359	913	625
10.2298	773	687	735	751	668	606			10.2298	2573	2187	1835	1351	968	606
10.2502	747	679	700	723	690	596			10.2502	2547	2179	1800	1323	990	596
10.2706	748	624	745	714	646	592			10.2706	2548	2124	1845	1314	946	592
10.2911	781	659	718	699	679	592			10.2911	2581	2159	1818	1299	979	592
10.3115	738	662	721	769	700	563			10.3115	2538	2162	1821	1369	1000	563
10.3319	770	644	732	718	666	580			10.3319	2570	2144	1832	1318	966	580
10.3523	770	671	715	683	674	609			10.3523	2570	2171	1815	1283	974	609
10.3728	770	666	704	689	656	633			10.3728	2570	2166	1804	1289	956	633
10.3932	802	687	714	718	677	595			10.3932	2602	2187	1814	1318	977	595
10.4136	711	597	701	726	640	631			10.4136	2511	2097	1801	1326	940	631
10.434	757	652	667	690	619	599			10.434	2557	2152	1767	1290	919	599
10.4545	763	695	719	655	664	646			10.4545	2563	2195	1819	1255	964	646
10.4749	734	605	698	733	681	625			10.4749	2534	2105	1798	1333	981	625
10.4953	758	667	647	708	662	662			10.4953	2558	2167	1747	1308	962	662
10.5157	724	683	690	742	687	633			10.5157	2524	2183	1790	1342	987	633
10.5361	768	674	692	708	673	658			10.5361	2568	2174	1792	1308	973	658
10.5566	773	584	749	698	654	659			10.5566	2573	2084	1849	1298	954	659
10.577	814	660	673	733	699	662			10.577	2614	2160	1773	1333	999	662
10.5974	824	634	745	742	686	568			10.5974	2624	2134	1845	1342	986	568
10.6178	785	666	659	791	704	633			10.6178	2585	2166	1759	1391	1004	633
10.6383	757	646	699	749	681	678			10.6383	2557	2146	1799	1349	981	678
10.6587	782	660	670	734	660	617			10.6587	2582	2160	1770	1334	960	617
10.6791	771	616	655	804	647	634			10.6791	2571	2116	1755	1404	947	634
10.6995	812	660	688	732	682	614			10.6995	2612	2160	1788	1332	982	614
10.72	778	664	741	725	689	640			10.72	2578	2164	1841	1325	989	640
10.7404	792	663	671	792	679	589			10.7404	2592	2163	1771	1392	979	589
10.7608	759	666	733	711	724	635			10.7608	2559	2166	1833	1311	1024	635
10.7812	829	662	676	746	709	647			10.7812	2629	2162	1776	1346	1009	647
10.8016	746	693	721	783	765	633			10.8016	2546	2193	1821	1383	1065	633
10.8221	737	667	671	757	673	587			10.8221	2537	2167	1771	1357	973	587
10.8425	763	613	699	743	691	655			10.8425	2563	2113	1799	1343	991	655
10.8629	782	670	768	703	698	621			10.8629	2582	2170	1868	1303	998	621
10.8833	799	689	743	788	732	668			10.8833	2599	2189	1843	1388	1032	668
10.9038	807	717	709	741	641	637			10.9038	2607	2217	1809	1341	941	637
10.9242	805	677	723	742	645	633			10.9242	2605	2177	1823	1342	945	633
10.9446	806	694	690	756	689	620			10.9446	2606	2194	1790	1356	989	620
10.965	821	704	686	748	693	673			10.965	2621	2204	1786	1348	993	673
10.9854	818	686	710	792	692	623			10.9854	2618	2186	1810	1392	992	623
11.0059	845	658	705	788	760	638			11.0059	2645	2158	1805	1388	1060	638
11.0263	838	722	751	819	691	643			11.0263	2638	2222	1851	1419	991	643
11.0467	861	679	717	791	664	698			11.0467	2661	2179	1817	1391	964	698
11.0671	849	682	756	790	712	643			11.0671	2649	2182	1856	1390	1012	643
11.0876	820	649	711	781	699	641			11.0876	2620	2149	1811	1381	999	641
11.108	839	701	709	817	736	646			11.108	2639	2201	1809	1417	1036	646
11.1284	853	700	763	823	733	655			11.1284	2653	2200	1863	1423	1033	655
11.1488	799	702	716	803	743	636			11.1488	2599	2202	1816	1403	1043	636
11.1693	851	614	752	788	718	691			11.1693	2651	2114	1852	1388	1018	691
11.1897	857	726	780	766	707	644			11.1897	2657	2226	1880	1366	1007	644
11.2101	817	748	752	799	725	665			11.2101	2617	2248	1852	1399	1025	665
11.2305	887	737	780	800	774	628			11.2305	2687	2237	1880	1400	1074	628
11.2509	860	734	769	847	787	682			11.2509	2660	2234	1869	1447	1087	682
11.2714	872	770	764	809	731	648			11.2714	2672	2270	1864	1409	1031	648
11.2918	857	717	773	849	720	714			11.2918	2657	2217	1873	1449	1020	714
11.3122	912	711	777	813	724	676			11.3122	2712	2211	1877	1413	1024	676
11.3326	860	705	801	788	689	641			11.3326	2660	2205	1901	1388	989	641
11.3531	896	782	723	837	712	676			11.3531	2696	2282	1823	1437	1012	676
11.3735	888	759	813	770	779	636			11.3735	2688	2259	1913	1370	1079	636
11.3939	889	749	766	810	737	693			11.3939	2689	2249	1866	1410	1037	693
11.4143	862	768	709	857	782	681			11.4143	2662	2268	1809	1457	1082	681
11.4348	853	755	752	812	741	632			11.4348	2653	2255	1852	1412	1041	632
11.4552	870	761	795	779	766	685			11.4552	2670	2261	1895	1379	1066	685
11.4756	847	749	792	865	764	674			11.4756	2647	2249	1892	1465	1064	674
11.496	897	754	751	848	749	663			11.496	2697	2254	1851	1448	1049	663
11.5164	933	713	747	828	731	672			11.5164	2733	2213	1847	1428	1031	672
11.5369	912	733	762	820	759	671			11.5369	2712	2233	1862	1420	1059	671
11.5573	878	726	785	809	720	654			11.5573	2678	2226	1885	1409	1020	654
11.5777	920	742	796	796	760	756			11.5777	2720	2242	1896	1396	1060	756
11.5981	894	769	783	769	772	680			11.5981	2694	2269	1883	1369	1072	680
11.6186	868	772	754	882	758	673			11.6186	2668	2272	1854	1482	1058	673
11.639	878	746	765	840	812	695			11.639	2678	2246	1865	1440	1112	695
11.6594	906	740	734	820	691	645			11.6594	2706	2240	1834	1420	991	645
11.6798	880	729	776	819	714	714			11.6798	2680	2229	1876	1419	1014	714
11.7002	899	733	780	827	670	692			11.7002	2699	2233	1880	1427	970	692
11.7207	875	707	724	879	780	737			11.7207	2675	2207	1824	1479	1080	737
11.7411	902	708	781	840	746	680			11.7411	2702	2208	1881	1440	1046	680
11.7615	823	739	733	814	757	677			11.7615	2623	2239	1833	1414	1057	677
11.7819	879	746	746	789	710	724			11.7819	2679	2246	1846	1389	1010	724
11.8024	870	722	745	851	738	735			11.8024	2670	2222	1845	1451	1038	735
11.8228	848	726	740	862	732	711			11.8228	2648	2226	1840	1462	1032	711
11.8432	888	693	771	837	788	701			11.8432	2688	2193	1871	1437	1088	701
11.8636	830	710	763	843	722	710			11.8636	2630	2210	1863	1443	1022	710
11.8841	904	729	683	820	734	692			11.8841	2704	2229	1783	1420	1034	692
11.9045	884	741	755	778	779	694			11.9045	2684	2241	1855	1378	1079	694
11.9249	871	684	709	786	717	683			11.9249	2671	2184	1809	1386	1017	683
11.9453	832	741	760	855	743	706			11.9453	2632	2241	1860	1455	1043	706
11.9657	818	701	707	818	804	679			11.9657	2618	2201	1807	1418	1104	679
11.9862	844	756	766	857	807	689			11.9862	2644	2256	1866	1457	1107	689
12.0066	889	689	758	835	754	722			12.0066	2689	2189	1858	1435	1054	722
12.027	830	739	725	798	742	750			12.027	2630	2239	1825	1398	1042	750
12.0474	859	679	732	837	763	672			12.0474	2659	2179	1832	1437	1063	672
12.0679	846	716	750	836	759	702			12.0679	2646	2216	1850	1436	1059	702
12.0883	862	704	730	813	776	739			12.0883	2662	2204	1830	1413	1076	739
12.1087	838	711	760	861	771	726			12.1087	2638	2211	1860	1461	1071	726
12.1291	887	680	741	865	786	726			12.1291	2687	2180	1841	1465	1086	726
12.1496	857	720	728	862	793	714			12.1496	2657	2220	1828	1462	1093	714
12.17	879	665	791	825	788	678			12.17	2679	2165	1891	1425	1088	678
12.1904	829	738	723	839	746	667			12.1904	2629	2238	1823	1439	1046	667
12.2108	823	736	746	841	769	724			12.2108	2623	2236	1846	1441	1069	724
12.2312	875	716	734	822	744	763			12.2312	2675	2216	1834	1422	1044	763
12.2517	856	730	724	806	737	784			12.2517	2656	2230	1824	1406	1037	784
12.2721	817	702	746	807	778	757			12.2721	2617	2202	1846	1407	1078	757
12.2925	858	731	746	841	727	684			12.2925	2658	2231	1846	1441	1027	684
12.3129	915	687	715	782	744	736			12.3129	2715	2187	1815	1382	1044	736
12.3334	831	663	811	848	772	701			12.3334	2631	2163	1911	1448	1072	701
12.3538	872	653	756	837	743	744			12.3538	2672	2153	1856	1437	1043	744
12.3742	851	748	761	899	759	712			12.3742	2651	2248	1861	1499	1059	712
12.3946	833	719	735	846	736	726			12.3946	2633	2219	1835	1446	1036	726
12.415	871	768	761	863	757	738			12.415	2671	2268	1861	1463	1057	738
12.4355	878	707	713	855	763	763			12.4355	2678	2207	1813	1455	1063	763
12.4559	893	736	733	852	750	735			12.4559	2693	2236	1833	1452	1050	735
12.4763	818	672	770	818	788	743			12.4763	2618	2172	1870	1418	1088	743
12.4967	856	693	777	843	771	751			12.4967	2656	2193	1877	1443	1071	751
12.5172	870	709	736	862	791	718			12.5172	2670	2209	1836	1462	1091	718
12.5376	898	741	756	872	793	754			12.5376	2698	2241	1856	1472	1093	754
12.558	883	696	762	867	795	759			12.558	2683	2196	1862	1467	1095	759
12.5784	885	716	799	875	798	738			12.5784	2685	2216	1899	1475	1098	738
12.5989	826	687	773	885	740	774			12.5989	2626	2187	1873	1485	1040	774
12.6193	833	750	795	855	751	739			12.6193	2633	2250	1895	1455	1051	739
12.6397	889	733	763	879	729	777			12.6397	2689	2233	1863	1479	1029	777
12.6601	856	695	774	868	768	741			12.6601	2656	2195	1874	1468	1068	741
12.6805	854	681	738	859	775	709			12.6805	2654	2181	1838	1459	1075	709
12.701	822	705	746	870	785	777			12.701	2622	2205	1846	1470	1085	777
12.7214	880	744	747	825	755	754			12.7214	2680	2244	1847	1425	1055	754
12.7418	870	710	771	873	803	772			12.7418	2670	2210	1871	1473	1103	772
12.7622	879	742	762	849	749	772			12.7622	2679	2242	1862	1449	1049	772
12.7827	887	738	754	848	767	746			12.7827	2687	2238	1854	1448	1067	746
12.8031	919	709	773	826	789	739			12.8031	2719	2209	1873	1426	1089	739
12.8235	846	698	753	859	779	783			12.8235	2646	2198	1853	1459	1079	783
12.8439	894	778	740	862	774	811			12.8439	2694	2278	1840	1462	1074	811
12.8644	881	749	725	912	752	787			12.8644	2681	2249	1825	1512	1052	787
12.8848	918	735	743	834	759	741			12.8848	2718	2235	1843	1434	1059	741
12.9052	843	718	791	896	815	816			12.9052	2643	2218	1891	1496	1115	816
12.9256	834	726	764	878	794	740			12.9256	2634	2226	1864	1478	1094	740
12.946	887	681	684	908	813	747			12.946	2687	2181	1784	1508	1113	747
12.9665	887	715	778	869	780	772			12.9665	2687	2215	1878	1469	1080	772
12.9869	909	674	723	925	795	783			12.9869	2709	2174	1823	1525	1095	783
13.0073	885	805	736	872	783	791			13.0073	2685	2305	1836	1472	1083	791
13.0277	923	709	774	896	771	754			13.0277	2723	2209	1874	1496	1071	754
13.0482	855	690	752	855	763	783			13.0482	2655	2190	1852	1455	1063	783
13.0686	856	732	725	931	738	792			13.0686	2656	2232	1825	1531	1038	792
13.089	918	727	735	896	752	760			13.089	2718	2227	1835	1496	1052	760
13.1094	896	737	741	871	789	815			13.1094	2696	2237	1841	1471	1089	815
13.1298	906	760	753	933	768	823			13.1298	2706	2260	1853	1533	1068	823
13.1503	894	686	770	880	774	757			13.1503	2694	2186	1870	1480	1074	757
13.1707	915	717	728	847	787	833			13.1707	2715	2217	1828	1447	1087	833
13.1911	904	719	731	878	812	794			13.1911	2704	2219	1831	1478	1112	794
13.2115	871	714	782	896	809	787			13.2115	2671	2214	1882	1496	1109	787
13.232	915	737	697	851	779	758			13.232	2715	2237	1797	1451	1079	758
13.2524	922	699	762	871	791	736			13.2524	2722	2199	1862	1471	1091	736
13.2728	910	691	712	859	812	766			13.2728	2710	2191	1812	1459	1112	766
13.2932	892	730	778	872	760	749			13.2932	2692	2230	1878	1472	1060	749
13.3137	935	740	723	833	788	719			13.3137	2735	2240	1823	1433	1088	719
13.3341	872	805	752	844	766	772			13.3341	2672	2305	1852	1444	1066	772
13.3545	926	790	814	865	810	753			13.3545	2726	2290	1914	1465	1110	753
13.3749	919	733	765	895	827	764			13.3749	2719	2233	1865	1495	1127	764
13.3953	931	728	784	927	762	761			13.3953	2731	2228	1884	1527	1062	761
13.4158	970	743	765	888	814	758			13.4158	2770	2243	1865	1488	1114	758
13.4362	916	754	722	893	782	759			13.4362	2716	2254	1822	1493	1082	759
13.4566	897	760	763	873	827	730			13.4566	2697	2260	1863	1473	1127	730
13.477	908	766	800	900	761	746			13.477	2708	2266	1900	1500	1061	746
13.4975	908	718	734	846	756	731			13.4975	2708	2218	1834	1446	1056	731
13.5179	936	729	786	856	819	762			13.5179	2736	2229	1886	1456	1119	762
13.5383	937	782	735	902	788	764			13.5383	2737	2282	1835	1502	1088	764
13.5587	886	764	722	881	790	725			13.5587	2686	2264	1822	1481	1090	725
13.5792	860	772	720	900	781	730			13.5792	2660	2272	1820	1500	1081	730
13.5996	907	709	784	898	806	782			13.5996	2707	2209	1884	1498	1106	782
13.62	819	811	800	886	729	757			13.62	2619	2311	1900	1486	1029	757
13.6404	894	714	762	830	764	717			13.6404	2694	2214	1862	1430	1064	717
13.6608	880	766	721	889	787	755			13.6608	2680	2266	1821	1489	1087	755
13.6813	908	729	755	846	769	770			13.6813	2708	2229	1855	1446	1069	770
13.7017	878	743	771	852	808	766			13.7017	2678	2243	1871	1452	1108	766
13.7221	886	763	836	883	827	796			13.7221	2686	2263	1936	1483	1127	796
13.7425	942	760	776	877	846	739			13.7425	2742	2260	1876	1477	1146	739
13.763	955	781	756	950	845	777			13.763	2755	2281	1856	1550	1145	777
13.7834	935	714	779	902	774	796			13.7834	2735	2214	1879	1502	1074	796
13.8038	867	771	743	861	822	769			13.8038	2667	2271	1843	1461	1122	769
13.8242	887	775	702	905	797	777			13.8242	2687	2275	1802	1505	1097	777
13.8447	925	722	730	897	826	766			13.8447	2725	2222	1830	1497	1126	766
13.8651	932	765	740	874	800	775			13.8651	2732	2265	1840	1474	1100	775
13.8855	882	762	828	886	820	735			13.8855	2682	2262	1928	1486	1120	735
13.9059	934	732	773	863	800	802			13.9059	2734	2232	1873	1463	1100	802
13.9263	918	773	806	889	781	790			13.9263	2718	2273	1906	1489	1081	790
13.9468	921	739	765	881	798	777			13.9468	2721	2239	1865	1481	1098	777
13.9672	934	744	760	939	876	784			13.9672	2734	2244	1860	1539	1176	784
13.9876	1023	798	831	868	855	751			13.9876	2823	2298	1931	1468	1155	751
14.008	985	773	755	844	811	766			14.008	2785	2273	1855	1444	1111	766
14.0285	940	829	782	926	828	735			14.0285	2740	2329	1882	1526	1128	735
14.0489	954	841	825	862	811	773			14.0489	2754	2341	1925	1462	1111	773
14.0693	954	788	765	887	885	765			14.0693	2754	2288	1865	1487	1185	765
14.0897	995	768	787	897	794	757			14.0897	2795	2268	1887	1497	1094	757
14.1101	991	776	826	873	800	785			14.1101	2791	2276	1926	1473	1100	785
14.1306	993	834	832	954	867	779			14.1306	2793	2334	1932	1554	1167	779
14.151	946	818	859	919	884	786			14.151	2746	2318	1959	1519	1184	786
14.1714	994	805	809	925	877	740			14.1714	2794	2305	1909	1525	1177	740
14.1918	955	805	874	960	871	797			14.1918	2755	2305	1974	1560	1171	797
14.2123	978	816	842	975	832	725			14.2123	2778	2316	1942	1575	1132	725
14.2327	1054	791	817	993	817	821			14.2327	2854	2291	1917	1593	1117	821
14.2531	1009	839	820	971	825	766			14.2531	2809	2339	1920	1571	1125	766
14.2735	1039	804	822	936	867	799			14.2735	2839	2304	1922	1536	1167	799
14.294	1073	823	804	951	899	793			14.294	2873	2323	1904	1551	1199	793
14.3144	1038	850	858	926	865	767			14.3144	2838	2350	1958	1526	1165	767
14.3348	1070	889	877	988	885	784			14.3348	2870	2389	1977	1588	1185	784
14.3552	1036	882	920	976	898	797			14.3552	2836	2382	2020	1576	1198	797
14.3756	1062	818	892	1004	877	769			14.3756	2862	2318	1992	1604	1177	769
14.3961	1067	829	846	972	915	844			14.3961	2867	2329	1946	1572	1215	844
14.4165	1058	854	829	959	890	825			14.4165	2858	2354	1929	1559	1190	825
14.4369	1116	880	960	955	885	779			14.4369	2916	2380	2060	1555	1185	779
14.4573	1135	866	843	1018	935	797			14.4573	2935	2366	1943	1618	1235	797
14.4778	1078	968	928	980	909	784			14.4778	2878	2468	2028	1580	1209	784
14.4982	1096	913	901	990	914	801			14.4982	2896	2413	2001	1590	1214	801
14.5186	1117	900	904	1046	952	778			14.5186	2917	2400	2004	1646	1252	778
14.539	1170	940	906	1026	952	775			14.539	2970	2440	2006	1626	1252	775
14.5595	1160	899	946	1031	940	822			14.5595	2960	2399	2046	1631	1240	822
14.5799	1199	955	970	994	975	784			14.5799	2999	2455	2070	1594	1275	784
14.6003	1155	960	949	1062	935	789			14.6003	2955	2460	2049	1662	1235	789
14.6207	1201	926	959	1017	901	772			14.6207	3001	2426	2059	1617	1201	772
14.6411	1261	972	1007	1019	977	785			14.6411	3061	2472	2107	1619	1277	785
14.6616	1258	998	989	1065	963	878			14.6616	3058	2498	2089	1665	1263	878
14.682	1272	944	935	1123	972	826			14.682	3072	2444	2035	1723	1272	826
14.7024	1284	1032	1037	1120	959	769			14.7024	3084	2532	2137	1720	1259	769
14.7228	1211	1046	1018	1064	1028	856			14.7228	3011	2546	2118	1664	1328	856
14.7433	1347	1041	1069	1094	1000	878			14.7433	3147	2541	2169	1694	1300	878
14.7637	1333	1099	1086	1101	935	827			14.7637	3133	2599	2186	1701	1235	827
14.7841	1377	1081	1071	1141	950	785			14.7841	3177	2581	2171	1741	1250	785
14.8045	1397	1065	1069	1125	1010	812			14.8045	3197	2565	2169	1725	1310	812
14.8249	1409	1102	1112	1156	1050	801			14.8249	3209	2602	2212	1756	1350	801
14.8454	1500	1126	1138	1165	956	848			14.8454	3300	2626	2238	1765	1256	848
14.8658	1432	1212	1170	1178	1097	818			14.8658	3232	2712	2270	1778	1397	818
14.8862	1466	1144	1133	1227	1053	801			14.8862	3266	2644	2233	1827	1353	801
14.9066	1465	1220	1213	1123	1090	800			14.9066	3265	2720	2313	1723	1390	800
14.9271	1464	1215	1236	1174	1100	835			14.9271	3264	2715	2336	1774	1400	835
14.9475	1548	1165	1174	1193	1131	854			14.9475	3348	2665	2274	1793	1431	854
14.9679	1602	1214	1233	1201	1103	805			14.9679	3402	2714	2333	1801	1403	805
14.9883	1617	1173	1270	1233	1109	839			14.9883	3417	2673	2370	1833	1409	839
15.0088	1632	1262	1316	1230	1134	818			15.0088	3432	2762	2416	1830	1434	818
15.0292	1594	1241	1300	1263	1134	817			15.0292	3394	2741	2400	1863	1434	817
15.0496	1579	1317	1315	1227	1185	818			15.0496	3379	2817	2415	1827	1485	818
15.07	1621	1293	1326	1324	1130	846			15.07	3421	2793	2426	1924	1430	846
15.0904	1650	1380	1247	1294	1208	811			15.0904	3450	2880	2347	1894	1508	811
15.1109	1642	1395	1342	1310	1177	797			15.1109	3442	2895	2442	1910	1477	797
15.1313	1681	1323	1397	1315	1129	810			15.1313	3481	2823	2497	1915	1429	810
15.1517	1636	1332	1357	1350	1143	805			15.1517	3436	2832	2457	1950	1443	805
15.1721	1614	1329	1382	1243	1160	853			15.1721	3414	2829	2482	1843	1460	853
15.1926	1606	1354	1291	1290	1207	812			15.1926	3406	2854	2391	1890	1507	812
15.213	1683	1335	1363	1310	1157	816			15.213	3483	2835	2463	1910	1457	816
15.2334	1704	1394	1359	1327	1193	863			15.2334	3504	2894	2459	1927	1493	863
15.2538	1596	1415	1352	1350	1136	861			15.2538	3396	2915	2452	1950	1436	861
15.2743	1604	1360	1363	1303	1172	810			15.2743	3404	2860	2463	1903	1472	810
15.2947	1597	1335	1310	1251	1170	825			15.2947	3397	2835	2410	1851	1470	825
15.3151	1602	1272	1310	1249	1140	886			15.3151	3402	2772	2410	1849	1440	886
15.3355	1542	1249	1338	1192	1135	825			15.3355	3342	2749	2438	1792	1435	825
15.3559	1626	1237	1285	1303	1152	860			15.3559	3426	2737	2385	1903	1452	860
15.3764	1510	1281	1271	1241	1119	820			15.3764	3310	2781	2371	1841	1419	820
15.3968	1596	1225	1292	1221	1081	835			15.3968	3396	2725	2392	1821	1381	835
15.4172	1531	1253	1289	1241	1143	868			15.4172	3331	2753	2389	1841	1443	868
15.4376	1480	1240	1200	1305	1090	797			15.4376	3280	2740	2300	1905	1390	797
15.4581	1463	1260	1223	1197	1047	855			15.4581	3263	2760	2323	1797	1347	855
15.4785	1452	1195	1211	1200	1106	898			15.4785	3252	2695	2311	1800	1406	898
15.4989	1369	1187	1153	1191	1027	857			15.4989	3169	2687	2253	1791	1327	857
15.5193	1461	1215	1171	1202	1093	804			15.5193	3261	2715	2271	1802	1393	804
15.5397	1388	1121	1174	1176	1085	857			15.5397	3188	2621	2274	1776	1385	857
15.5602	1430	1145	1130	1109	1091	836			15.5602	3230	2645	2230	1709	1391	836
15.5806	1310	1095	1157	1214	1038	828			15.5806	3110	2595	2257	1814	1338	828
15.601	1283	1093	1138	1136	1041	865			15.601	3083	2593	2238	1736	1341	865
15.6214	1326	1078	1107	1201	1019	834			15.6214	3126	2578	2207	1801	1319	834
15.6419	1343	1079	1094	1156	1061	816			15.6419	3143	2579	2194	1756	1361	816
15.6623	1305	1092	1090	1095	999	838			15.6623	3105	2592	2190	1695	1299	838
15.6827	1282	1132	1024	1133	1045	874			15.6827	3082	2632	2124	1733	1345	874
15.7031	1266	1087	1000	1169	1031	881			15.7031	3066	2587	2100	1769	1331	881
15.7236	1212	1029	1014	1094	1010	859			15.7236	3012	2529	2114	1694	1310	859
15.744	1221	1024	998	1077	989	897			15.744	3021	2524	2098	1677	1289	897
15.7644	1263	966	1002	1126	954	918			15.7644	3063	2466	2102	1726	1254	918
15.7848	1206	980	975	1121	1014	881			15.7848	3006	2480	2075	1721	1314	881
15.8052	1244	992	1012	1126	1004	864			15.8052	3044	2492	2112	1726	1304	864
15.8257	1179	984	970	1095	1014	878			15.8257	2979	2484	2070	1695	1314	878
15.8461	1150	1032	1005	1059	954	922			15.8461	2950	2532	2105	1659	1254	922
15.8665	1172	939	992	1075	993	820			15.8665	2972	2439	2092	1675	1293	820
15.8869	1186	986	1000	1096	984	855			15.8869	2986	2486	2100	1696	1284	855
15.9074	1116	973	954	1115	967	859			15.9074	2916	2473	2054	1715	1267	859
15.9278	1224	895	972	1074	989	874			15.9278	3024	2395	2072	1674	1289	874
15.9482	1135	944	938	1050	984	877			15.9482	2935	2444	2038	1650	1284	877
15.9686	1164	973	1004	1109	966	911			15.9686	2964	2473	2104	1709	1266	911
15.9891	1160	926	908	1023	1009	859			15.9891	2960	2426	2008	1623	1309	859
16.0095	1110	938	873	1126	997	886			16.0095	2910	2438	1973	1726	1297	886
16.0299	1134	943	1001	1069	975	864			16.0299	2934	2443	2101	1669	1275	864
16.0503	1180	928	951	1099	976	855			16.0503	2980	2428	2051	1699	1276	855
16.0707	1216	960	955	1044	1022	886			16.0707	3016	2460	2055	1644	1322	886
16.0912	1142	958	994	1060	966	895			16.0912	2942	2458	2094	1660	1266	895
16.1116	1175	939	925	1095	926	836			16.1116	2975	2439	2025	1695	1226	836
16.132	1237	926	967	1102	940	874			16.132	3037	2426	2067	1702	1240	874
16.1524	1212	957	1001	1072	1002	909			16.1524	3012	2457	2101	1672	1302	909
16.1729	1221	946	904	1071	987	864			16.1729	3021	2446	2004	1671	1287	864
16.1933	1197	942	938	1102	950	869			16.1933	2997	2442	2038	1702	1250	869
16.2137	1199	963	978	1122	957	911			16.2137	2999	2463	2078	1722	1257	911
16.2341	1213	990	925	1107	996	854			16.2341	3013	2490	2025	1707	1296	854
16.2546	1192	1038	932	1118	944	877			16.2546	2992	2538	2032	1718	1244	877
16.275	1200	969	989	1115	1021	923			16.275	3000	2469	2089	1715	1321	923
16.2954	1221	1032	985	1139	975	868			16.2954	3021	2532	2085	1739	1275	868
16.3158	1258	1003	976	1191	1032	899			16.3158	3058	2503	2076	1791	1332	899
16.3362	1270	981	994	1179	1025	868			16.3362	3070	2481	2094	1779	1325	868
16.3567	1365	1023	983	1190	1044	936			16.3567	3165	2523	2083	1790	1344	936
16.3771	1308	1021	986	1116	1000	951			16.3771	3108	2521	2086	1716	1300	951
16.3975	1311	965	1045	1132	1066	871			16.3975	3111	2465	2145	1732	1366	871
16.4179	1340	1073	975	1173	1086	832			16.4179	3140	2573	2075	1773	1386	832
16.4384	1353	1074	1104	1211	1060	869			16.4384	3153	2574	2204	1811	1360	869
16.4588	1419	1036	1071	1177	1011	972			16.4588	3219	2536	2171	1777	1311	972
16.4792	1348	1002	1055	1151	1040	905			16.4792	3148	2502	2155	1751	1340	905
16.4996	1404	1096	1092	1121	1021	925			16.4996	3204	2596	2192	1721	1321	925
16.52	1407	1105	1076	1173	1106	886			16.52	3207	2605	2176	1773	1406	886
16.5405	1375	1075	1181	1191	1131	913			16.5405	3175	2575	2281	1791	1431	913
16.5609	1476	1157	1107	1183	1081	947			16.5609	3276	2657	2207	1783	1381	947
16.5813	1445	1113	1183	1162	1099	883			16.5813	3245	2613	2283	1762	1399	883
16.6017	1475	1193	1142	1265	1098	915			16.6017	3275	2693	2242	1865	1398	915
16.6222	1442	1170	1266	1282	1106	818			16.6222	3242	2670	2366	1882	1406	818
16.6426	1530	1184	1256	1192	1151	931			16.6426	3330	2684	2356	1792	1451	931
16.663	1459	1227	1175	1196	1157	952			16.663	3259	2727	2275	1796	1457	952
16.6834	1574	1233	1204	1299	1160	904			16.6834	3374	2733	2304	1899	1460	904
16.7039	1520	1262	1197	1266	1136	899			16.7039	3320	2762	2297	1866	1436	899
16.7243	1542	1205	1314	1241	1115	891			16.7243	3342	2705	2414	1841	1415	891
16.7447	1549	1306	1249	1331	1199	887			16.7447	3349	2806	2349	1931	1499	887
16.7651	1653	1285	1303	1324	1143	885			16.7651	3453	2785	2403	1924	1443	885
16.7855	1673	1240	1312	1368	1157	946			16.7855	3473	2740	2412	1968	1457	946
16.806	1662	1314	1294	1301	1128	880			16.806	3462	2814	2394	1901	1428	880
16.8264	1719	1292	1354	1305	1244	918			16.8264	3519	2792	2454	1905	1544	918
16.8468	1679	1369	1377	1410	1166	913			16.8468	3479	2869	2477	2010	1466	913
16.8672	1734	1329	1339	1340	1259	915			16.8672	3534	2829	2439	1940	1559	915
16.8877	1749	1297	1382	1331	1186	904			16.8877	3549	2797	2482	1931	1486	904
16.9081	1733	1315	1401	1377	1299	922			16.9081	3533	2815	2501	1977	1599	922
16.9285	1786	1394	1381	1368	1241	944			16.9285	3586	2894	2481	1968	1541	944
16.9489	1827	1384	1400	1443	1287	933			16.9489	3627	2884	2500	2043	1587	933
16.9694	1713	1413	1444	1445	1258	932			16.9694	3513	2913	2544	2045	1558	932
16.9898	1842	1520	1425	1417	1275	882			16.9898	3642	3020	2525	2017	1575	882
17.0102	1804	1394	1438	1417	1225	909			17.0102	3604	2894	2538	2017	1525	909
17.0306	1820	1454	1445	1396	1286	890			17.0306	3620	2954	2545	1996	1586	890
17.051	1880	1466	1459	1448	1388	924			17.051	3680	2966	2559	2048	1688	924
17.0715	1822	1558	1463	1473	1272	886			17.0715	3622	3058	2563	2073	1572	886
17.0919	1939	1479	1563	1416	1319	959			17.0919	3739	2979	2663	2016	1619	959
17.1123	1945	1531	1511	1496	1244	924			17.1123	3745	3031	2611	2096	1544	924
17.1327	1884	1565	1538	1451	1305	945			17.1327	3684	3065	2638	2051	1605	945
17.1532	1950	1496	1497	1451	1287	947			17.1532	3750	2996	2597	2051	1587	947
17.1736	1898	1531	1516	1468	1318	979			17.1736	3698	3031	2616	2068	1618	979
17.194	1850	1561	1499	1482	1314	931			17.194	3650	3061	2599	2082	1614	931
17.2144	1915	1525	1569	1477	1308	929			17.2144	3715	3025	2669	2077	1608	929
17.2348	1947	1458	1453	1515	1323	947			17.2348	3747	2958	2553	2115	1623	947
17.2553	1921	1506	1412	1413	1254	948			17.2553	3721	3006	2512	2013	1554	948
17.2757	1818	1521	1528	1490	1322	958			17.2757	3618	3021	2628	2090	1622	958
17.2961	1858	1562	1493	1446	1286	944			17.2961	3658	3062	2593	2046	1586	944
17.3165	1849	1570	1412	1460	1288	963			17.3165	3649	3070	2512	2060	1588	963
17.337	1841	1460	1497	1462	1315	926			17.337	3641	2960	2597	2062	1615	926
17.3574	1832	1450	1401	1424	1320	933			17.3574	3632	2950	2501	2024	1620	933
17.3778	1764	1479	1440	1396	1275	1018			17.3778	3564	2979	2540	1996	1575	1018
17.3982	1844	1442	1378	1401	1281	957			17.3982	3644	2942	2478	2001	1581	957
17.4187	1762	1435	1419	1433	1290	971			17.4187	3562	2935	2519	2033	1590	971
17.4391	1759	1469	1433	1394	1312	1005			17.4391	3559	2969	2533	1994	1612	1005
17.4595	1743	1390	1403	1426	1254	982			17.4595	3543	2890	2503	2026	1554	982
17.4799	1768	1410	1438	1472	1299	948			17.4799	3568	2910	2538	2072	1599	948
17.5003	1756	1484	1327	1430	1287	957			17.5003	3556	2984	2427	2030	1587	957
17.5208	1690	1368	1373	1401	1271	1002			17.5208	3490	2868	2473	2001	1571	1002
17.5412	1718	1414	1400	1354	1285	932			17.5412	3518	2914	2500	1954	1585	932
17.5616	1679	1333	1339	1374	1295	970			17.5616	3479	2833	2439	1974	1595	970
17.582	1690	1398	1365	1388	1248	929			17.582	3490	2898	2465	1988	1548	929
17.6025	1663	1367	1416	1425	1263	953			17.6025	3463	2867	2516	2025	1563	953
17.6229	1726	1345	1306	1380	1273	982			17.6229	3526	2845	2406	1980	1573	982
17.6433	1766	1363	1350	1409	1206	935			17.6433	3566	2863	2450	2009	1506	935
17.6637	1712	1377	1287	1395	1274	961			17.6637	3512	2877	2387	1995	1574	961
17.6842	1605	1372	1374	1366	1275	1022			17.6842	3405	2872	2474	1966	1575	1022
17.7046	1779	1456	1404	1443	1335	950			17.7046	3579	2956	2504	2043	1635	950
17.725	1789	1378	1459	1413	1246	952			17.725	3589	2878	2559	2013	1546	952
17.7454	1708	1413	1404	1384	1263	1011			17.7454	3508	2913	2504	1984	1563	1011
17.7658	1759	1457	1442	1389	1285	961			17.7658	3559	2957	2542	1989	1585	961
17.7863	1846	1338	1372	1453	1322	1013			17.7863	3646	2838	2472	2053	1622	1013
17.8067	1725	1494	1406	1441	1336	1001			17.8067	3525	2994	2506	2041	1636	1001
17.8271	1793	1444	1467	1430	1323	986			17.8271	3593	2944	2567	2030	1623	986
17.8475	1865	1529	1417	1435	1319	1002			17.8475	3665	3029	2517	2035	1619	1002
17.868	1737	1513	1421	1487	1367	954			17.868	3537	3013	2521	2087	1667	954
17.8884	1936	1536	1571	1427	1327	919			17.8884	3736	3036	2671	2027	1627	919
17.9088	2013	1523	1526	1467	1331	959			17.9088	3813	3023	2626	2067	1631	959
17.9292	1949	1534	1539	1479	1342	981			17.9292	3749	3034	2639	2079	1642	981
17.9496	1902	1547	1543	1536	1334	1011			17.9496	3702	3047	2643	2136	1634	1011
17.9701	1927	1599	1598	1466	1322	1029			17.9701	3727	3099	2698	2066	1622	1029
17.9905	1900	1537	1474	1496	1336	1010			17.9905	3700	3037	2574	2096	1636	1010
18.0109	1968	1628	1530	1478	1371	943			18.0109	3768	3128	2630	2078	1671	943
18.0313	2015	1567	1501	1505	1404	972			18.0313	3815	3067	2601	2105	1704	972
18.0518	1949	1638	1525	1474	1351	1004			18.0518	3749	3138	2625	2074	1651	1004
18.0722	1898	1641	1588	1467	1330	1005			18.0722	3698	3141	2688	2067	1630	1005
18.0926	1967	1546	1590	1533	1412	1019			18.0926	3767	3046	2690	2133	1712	1019
18.113	1947	1666	1564	1486	1376	941			18.113	3747	3166	2664	2086	1676	941
18.1335	1946	1673	1634	1483	1360	1004			18.1335	3746	3173	2734	2083	1660	1004
18.1539	2058	1625	1553	1469	1329	972			18.1539	3858	3125	2653	2069	1629	972
18.1743	2062	1591	1508	1530	1318	916			18.1743	3862	3091	2608	2130	1618	916
18.1947	1924	1601	1585	1551	1333	1006			18.1947	3724	3101	2685	2151	1633	1006
18.2151	1871	1544	1555	1512	1391	1012			18.2151	3671	3044	2655	2112	1691	1012
18.2356	1841	1557	1542	1512	1285	946			18.2356	3641	3057	2642	2112	1585	946
18.256	1852	1544	1481	1472	1344	990			18.256	3652	3044	2581	2072	1644	990
18.2764	1788	1560	1483	1513	1334	1019			18.2764	3588	3060	2583	2113	1634	1019
18.2968	1892	1542	1583	1412	1298	1018			18.2968	3692	3042	2683	2012	1598	1018
18.3173	1869	1494	1479	1501	1351	987			18.3173	3669	2994	2579	2101	1651	987
18.3377	1812	1455	1431	1459	1332	952			18.3377	3612	2955	2531	2059	1632	952
18.3581	1809	1460	1474	1456	1313	1012			18.3581	3609	2960	2574	2056	1613	1012
18.3785	1717	1382	1423	1424	1316	1023			18.3785	3517	2882	2523	2024	1616	1023
18.399	1720	1435	1476	1448	1282	1094			18.399	3520	2935	2576	2048	1582	1094
18.4194	1722	1414	1455	1389	1325	996			18.4194	3522	2914	2555	1989	1625	996
18.4398	1676	1368	1381	1411	1297	960			18.4398	3476	2868	2481	2011	1597	960
18.4602	1713	1407	1398	1342	1279	986			18.4602	3513	2907	2498	1942	1579	986
18.4806	1650	1401	1393	1443	1248	1028			18.4806	3450	2901	2493	2043	1548	1028
18.5011	1644	1385	1344	1363	1206	1000			18.5011	3444	2885	2444	1963	1506	1000
18.5215	1579	1399	1380	1343	1249	981			18.5215	3379	2899	2480	1943	1549	981
18.5419	1567	1344	1297	1371	1270	981			18.5419	3367	2844	2397	1971	1570	981
18.5623	1481	1297	1224	1309	1259	1022			18.5623	3281	2797	2324	1909	1559	1022
18.5828	1571	1289	1269	1266	1184	1089			18.5828	3371	2789	2369	1866	1484	1089
18.6032	1463	1238	1329	1320	1175	1060			18.6032	3263	2738	2429	1920	1475	1060
18.6236	1587	1173	1189	1334	1237	1018			18.6236	3387	2673	2289	1934	1537	1018
18.644	1508	1218	1164	1337	1200	983			18.644	3308	2718	2264	1937	1500	983
18.6645	1532	1251	1170	1219	1155	1009			18.6645	3332	2751	2270	1819	1455	1009
18.6849	1462	1301	1246	1299	1254	973			18.6849	3262	2801	2346	1899	1554	973
18.7053	1475	1153	1176	1337	1221	1013			18.7053	3275	2653	2276	1937	1521	1013
18.7257	1380	1154	1194	1291	1220	1009			18.7257	3180	2654	2294	1891	1520	1009
18.7461	1438	1227	1197	1256	1131	1034			18.7461	3238	2727	2297	1856	1431	1034
18.7666	1448	1198	1175	1239	1192	1036			18.7666	3248	2698	2275	1839	1492	1036
18.787	1364	1119	1156	1333	1162	1007			18.787	3164	2619	2256	1933	1462	1007
18.8074	1315	1138	1102	1280	1155	1002			18.8074	3115	2638	2202	1880	1455	1002
18.8278	1368	1112	1125	1260	1116	979			18.8278	3168	2612	2225	1860	1416	979
18.8483	1358	1113	1161	1208	1162	1052			18.8483	3158	2613	2261	1808	1462	1052
18.8687	1380	1123	1129	1212	1148	1117			18.8687	3180	2623	2229	1812	1448	1117
18.8891	1308	1071	1099	1244	1094	1024			18.8891	3108	2571	2199	1844	1394	1024
18.9095	1289	1068	1123	1243	1108	978			18.9095	3089	2568	2223	1843	1408	978
18.9299	1338	1036	1040	1234	1171	1006			18.9299	3138	2536	2140	1834	1471	1006
18.9504	1314	1074	1072	1252	1095	1063			18.9504	3114	2574	2172	1852	1395	1063
18.9708	1298	1052	1036	1220	1133	1000			18.9708	3098	2552	2136	1820	1433	1000
18.9912	1302	1071	1082	1241	1116	1061			18.9912	3102	2571	2182	1841	1416	1061
19.0116	1273	1000	1076	1271	1171	1014			19.0116	3073	2500	2176	1871	1471	1014
19.0321	1288	1049	972	1228	1119	971			19.0321	3088	2549	2072	1828	1419	971
19.0525	1288	1068	1106	1272	1074	1100			19.0525	3088	2568	2206	1872	1374	1100
19.0729	1270	1020	997	1243	1104	1066			19.0729	3070	2520	2097	1843	1404	1066
19.0933	1311	1010	992	1192	1131	1099			19.0933	3111	2510	2092	1792	1431	1099
19.1138	1246	981	1065	1177	1128	1068			19.1138	3046	2481	2165	1777	1428	1068
19.1342	1267	1063	1004	1219	1071	1034			19.1342	3067	2563	2104	1819	1371	1034
19.1546	1275	1016	1035	1223	1156	1033			19.1546	3075	2516	2135	1823	1456	1033
19.175	1240	1002	1063	1213	1144	1124			19.175	3040	2502	2163	1813	1444	1124
19.1954	1199	1049	1041	1168	1105	1044			19.1954	2999	2549	2141	1768	1405	1044
19.2159	1256	1038	1040	1230	1155	1057			19.2159	3056	2538	2140	1830	1455	1057
19.2363	1279	964	988	1259	1086	1030			19.2363	3079	2464	2088	1859	1386	1030
19.2567	1194	1003	1010	1135	1179	1052			19.2567	2994	2503	2110	1735	1479	1052
19.2771	1193	1005	960	1224	1130	1123			19.2771	2993	2505	2060	1824	1430	1123
19.2976	1279	1021	977	1229	1079	1095			19.2976	3079	2521	2077	1829	1379	1095
19.318	1261	1025	966	1351	1065	1069			19.318	3061	2525	2066	1951	1365	1069
19.3384	1243	1039	1027	1220	1054	1101			19.3384	3043	2539	2127	1820	1354	1101
19.3588	1317	998	1017	1297	1088	1140			19.3588	3117	2498	2117	1897	1388	1140
19.3793	1239	1055	1055	1227	1116	1091			19.3793	3039	2555	2155	1827	1416	1091
19.3997	1204	994	1017	1243	1085	1115			19.3997	3004	2494	2117	1843	1385	1115
19.4201	1275	1009	1051	1262	1188	1090			19.4201	3075	2509	2151	1862	1488	1090
19.4405	1216	1032	980	1184	1113	1083			19.4405	3016	2532	2080	1784	1413	1083
19.4609	1226	978	1043	1209	1170	1078			19.4609	3026	2478	2143	1809	1470	1078
19.4814	1248	976	983	1231	1110	1131			19.4814	3048	2476	2083	1831	1410	1131
19.5018	1276	1020	1029	1194	1238	1134			19.5018	3076	2520	2129	1794	1538	1134
19.5222	1239	1000	1066	1181	1180	1122			19.5222	3039	2500	2166	1781	1480	1122
19.5426	1233	939	1024	1201	1092	1110			19.5426	3033	2439	2124	1801	1392	1110
19.5631	1171	928	1062	1300	1176	1126			19.5631	2971	2428	2162	1900	1476	1126
19.5835	1267	969	986	1306	1110	1100			19.5835	3067	2469	2086	1906	1410	1100
19.6039	1241	1027	1058	1187	1138	1084			19.6039	3041	2527	2158	1787	1438	1084
19.6243	1264	1012	1008	1288	1155	1146			19.6243	3064	2512	2108	1888	1455	1146
19.6447	1302	987	1030	1248	1127	1113			19.6447	3102	2487	2130	1848	1427	1113
19.6652	1230	1018	1028	1201	1157	1135			19.6652	3030	2518	2128	1801	1457	1135
19.6856	1294	985	1045	1226	1143	1121			19.6856	3094	2485	2145	1826	1443	1121
19.706	1189	1020	998	1216	1178	1183			19.706	2989	2520	2098	1816	1478	1183
19.7264	1236	966	1040	1276	1179	1153			19.7264	3036	2466	2140	1876	1479	1153
19.7469	1279	980	1018	1202	1095	1176			19.7469	3079	2480	2118	1802	1395	1176
19.7673	1250	1040	1006	1257	1144	1156			19.7673	3050	2540	2106	1857	1444	1156
19.7877	1303	986	1015	1240	1187	1144			19.7877	3103	2486	2115	1840	1487	1144
19.8081	1297	1101	1017	1292	1048	1153			19.8081	3097	2601	2117	1892	1348	1153
19.8286	1242	1036	1056	1252	1217	1111			19.8286	3042	2536	2156	1852	1517	1111
19.849	1276	1042	1026	1295	1149	1164			19.849	3076	2542	2126	1895	1449	1164
19.8694	1276	1067	1045	1306	1131	1142			19.8694	3076	2567	2145	1906	1431	1142
19.8898	1282	1038	1022	1210	1113	1111			19.8898	3082	2538	2122	1810	1413	1111
19.9102	1262	978	1077	1315	1148	1192			19.9102	3062	2478	2177	1915	1448	1192
19.9307	1278	1053	1002	1259	1147	1170			19.9307	3078	2553	2102	1859	1447	1170
19.9511	1173	1046	974	1316	1145	1186			19.9511	2973	2546	2074	1916	1445	1186
19.9715	1252	1057	1048	1246	1198	1159			19.9715	3052	2557	2148	1846	1498	1159
19.9919	1309	1036	1069	1318	1148	1164			19.9919	3109	2536	2169	1918	1448	1164
20.0124	1300	1027	1016	1263	1176	1150			20.0124	3100	2527	2116	1863	1476	1150
20.0328	1329	1079	1070	1269	1147	1169			20.0328	3129	2579	2170	1869	1447	1169
20.0532	1317	1044	1055	1247	1156	1201			20.0532	3117	2544	2155	1847	1456	1201
20.0736	1328	1044	1046	1282	1139	1156			20.0736	3128	2544	2146	1882	1439	1156
20.0941	1315	1040	1055	1250	1096	1110			20.0941	3115	2540	2155	1850	1396	1110
20.1145	1289	1068	1091	1321	1158	1095			20.1145	3089	2568	2191	1921	1458	1095
20.1349	1302	1053	1070	1252	1200	1093			20.1349	3102	2553	2170	1852	1500	1093
20.1553	1252	1033	1111	1283	1128	1063			20.1553	3052	2533	2211	1883	1428	1063
20.1757	1298	1081	1037	1213	1170	1148			20.1757	3098	2581	2137	1813	1470	1148
20.1962	1260	1037	1053	1284	1148	1100			20.1962	3060	2537	2153	1884	1448	1100
20.2166	1272	1027	1012	1252	1222	1145			20.2166	3072	2527	2112	1852	1522	1145
20.237	1229	1068	1094	1270	1160	1128			20.237	3029	2568	2194	1870	1460	1128
20.2574	1295	1024	1059	1215	1149	1159			20.2574	3095	2524	2159	1815	1449	1159
20.2779	1261	1092	996	1229	1079	1133			20.2779	3061	2592	2096	1829	1379	1133
20.2983	1226	1058	1021	1167	1122	1180			20.2983	3026	2558	2121	1767	1422	1180
20.3187	1269	1007	999	1295	1193	1120			20.3187	3069	2507	2099	1895	1493	1120
20.3391	1268	984	978	1252	1093	1122			20.3391	3068	2484	2078	1852	1393	1122
20.3595	1195	1023	1050	1243	1085	1118			20.3595	2995	2523	2150	1843	1385	1118
20.38	1240	1054	985	1272	1113	1127			20.38	3040	2554	2085	1872	1413	1127
20.4004	1224	1014	1049	1184	1078	1152			20.4004	3024	2514	2149	1784	1378	1152
20.4208	1266	983	1023	1226	1124	1165			20.4208	3066	2483	2123	1826	1424	1165
20.4412	1259	1058	1031	1274	1079	1072			20.4412	3059	2558	2131	1874	1379	1072
20.4617	1204	968	956	1218	1126	1073			20.4617	3004	2468	2056	1818	1426	1073
20.4821	1192	1003	944	1183	1095	1085			20.4821	2992	2503	2044	1783	1395	1085
20.5025	1183	964	988	1204	1146	1102			20.5025	2983	2464	2088	1804	1446	1102
20.5229	1205	995	959	1188	1154	1092			20.5229	3005	2495	2059	1788	1454	1092
20.5434	1257	1006	991	1189	1074	1070			20.5434	3057	2506	2091	1789	1374	1070
20.5638	1241	931	934	1211	1122	1099			20.5638	3041	2431	2034	1811	1422	1099
20.5842	1159	910	959	1164	1073	1021			20.5842	2959	2410	2059	1764	1373	1021
20.6046	1209	961	984	1269	1046	1142			20.6046	3009	2461	2084	1869	1346	1142
20.625	1293	929	999	1177	1065	1043			20.625	3093	2429	2099	1777	1365	1043
20.6455	1156	944	967	1188	1013	1096			20.6455	2956	2444	2067	1788	1313	1096
20.6659	1203	908	917	1198	1078	1101			20.6659	3003	2408	2017	1798	1378	1101
20.6863	1203	964	958	1184	1092	1102			20.6863	3003	2464	2058	1784	1392	1102
20.7067	1187	951	953	1202	1016	1063			20.7067	2987	2451	2053	1802	1316	1063
20.7272	1228	981	916	1172	1098	1052			20.7272	3028	2481	2016	1772	1398	1052
20.7476	1164	956	935	1173	1058	1050			20.7476	2964	2456	2035	1773	1358	1050
20.768	1257	921	960	1206	1078	1099			20.768	3057	2421	2060	1806	1378	1099
20.7884	1203	883	905	1161	1080	1078			20.7884	3003	2383	2005	1761	1380	1078
20.8089	1170	951	961	1183	1082	1067			20.8089	2970	2451	2061	1783	1382	1067
20.8293	1177	964	884	1147	1169	1086			20.8293	2977	2464	1984	1747	1469	1086
20.8497	1136	953	908	1233	1047	1090			20.8497	2936	2453	2008	1833	1347	1090
20.8701	1150	919	862	1155	1031	1066			20.8701	2950	2419	1962	1755	1331	1066
20.8905	1119	955	933	1175	1031	1122			20.8905	2919	2455	2033	1775	1331	1122
20.911	1146	920	949	1175	1063	1084			20.911	2946	2420	2049	1775	1363	1084
20.9314	1200	924	911	1147	995	1068			20.9314	3000	2424	2011	1747	1295	1068
20.9518	1184	923	890	1157	1074	1122			20.9518	2984	2423	1990	1757	1374	1122
20.9722	1115	870	881	1216	1079	1132			20.9722	2915	2370	1981	1816	1379	1132
20.9927	1183	948	943	1114	1064	1076			20.9927	2983	2448	2043	1714	1364	1076
21.0131	1167	877	926	1138	1072	1090			21.0131	2967	2377	2026	1738	1372	1090
21.0335	1149	933	965	1171	1069	1087			21.0335	2949	2433	2065	1771	1369	1087
21.0539	1156	950	957	1037	1099	1054			21.0539	2956	2450	2057	1637	1399	1054
21.0744	1153	901	904	1097	1014	1007			21.0744	2953	2401	2004	1697	1314	1007
21.0948	1131	938	933	1190	1055	1090			21.0948	2931	2438	2033	1790	1355	1090
21.1152	1171	899	917	1118	1001	1064			21.1152	2971	2399	2017	1718	1301	1064
21.1356	1087	935	865	1112	1072	1029			21.1356	2887	2435	1965	1712	1372	1029
21.156	1135	908	935	1166	1014	1058			21.156	2935	2408	2035	1766	1314	1058
21.1765	1195	930	905	1194	1001	1107			21.1765	2995	2430	2005	1794	1301	1107
21.1969	1107	890	905	1169	1046	1038			21.1969	2907	2390	2005	1769	1346	1038
21.2173	1089	845	912	1126	1050	1058			21.2173	2889	2345	2012	1726	1350	1058
21.2377	1132	880	909	1134	997	1038			21.2377	2932	2380	2009	1734	1297	1038
21.2582	1051	897	878	1116	1093	1044			21.2582	2851	2397	1978	1716	1393	1044
21.2786	1110	925	967	1160	1057	1061			21.2786	2910	2425	2067	1760	1357	1061
21.299	1093	909	925	1097	1010	1015			21.299	2893	2409	2025	1697	1310	1015
21.3194	1197	884	884	1145	1065	1020			21.3194	2997	2384	1984	1745	1365	1020
21.3398	1134	942	941	1186	1035	1024			21.3398	2934	2442	2041	1786	1335	1024
21.3603	1110	1001	941	1108	1012	1004			21.3603	2910	2501	2041	1708	1312	1004
21.3807	1141	893	911	1078	1010	1016			21.3807	2941	2393	2011	1678	1310	1016
21.4011	1080	919	871	1140	1074	994			21.4011	2880	2419	1971	1740	1374	994
21.4215	1114	923	913	1153	992	1055			21.4215	2914	2423	2013	1753	1292	1055
21.442	1135	917	951	1111	1021	1027			21.442	2935	2417	2051	1711	1321	1027
21.4624	1095	887	892	1092	1019	1034			21.4624	2895	2387	1992	1692	1319	1034
21.4828	1089	924	913	1088	1041	1077			21.4828	2889	2424	2013	1688	1341	1077
21.5032	1187	907	870	1150	1049	1012			21.5032	2987	2407	1970	1750	1349	1012
21.5237	1143	979	913	1083	1063	1005			21.5237	2943	2479	2013	1683	1363	1005
21.5441	1146	877	895	1124	1040	1002			21.5441	2946	2377	1995	1724	1340	1002
21.5645	1157	910	947	1145	1047	987			21.5645	2957	2410	2047	1745	1347	987
21.5849	1187	912	909	1153	1020	1024			21.5849	2987	2412	2009	1753	1320	1024
21.6053	1133	900	937	1140	1023	1053			21.6053	2933	2400	2037	1740	1323	1053
21.6258	1127	930	958	1125	974	1059			21.6258	2927	2430	2058	1725	1274	1059
21.6462	1150	967	912	1110	1083	1042			21.6462	2950	2467	2012	1710	1383	1042
21.6666	1176	922	904	1115	1035	1003			21.6666	2976	2422	2004	1715	1335	1003
21.687	1093	966	888	1130	992	1022			21.687	2893	2466	1988	1730	1292	1022
21.7075	1148	936	949	1062	1076	985			21.7075	2948	2436	2049	1662	1376	985
21.7279	1139	955	939	1147	1042	1039			21.7279	2939	2455	2039	1747	1342	1039
21.7483	1132	954	928	1140	1099	997			21.7483	2932	2454	2028	1740	1399	997
21.7687	1144	861	956	1194	1065	1016			21.7687	2944	2361	2056	1794	1365	1016
21.7892	1136	896	945	1175	1019	1049			21.7892	2936	2396	2045	1775	1319	1049
21.8096	1208	966	875	1106	1056	995			21.8096	3008	2466	1975	1706	1356	995
21.83	1185	959	940	1092	1030	985			21.83	2985	2459	2040	1692	1330	985
21.8504	1130	914	955	1153	1033	997			21.8504	2930	2414	2055	1753	1333	997
21.8708	1188	930	933	1181	1061	1023			21.8708	2988	2430	2033	1781	1361	1023
21.8913	1204	934	956	1136	1005	980			21.8913	3004	2434	2056	1736	1305	980
21.9117	1151	957	895	1123	1004	1059			21.9117	2951	2457	1995	1723	1304	1059
21.9321	1175	937	982	1129	1040	983			21.9321	2975	2437	2082	1729	1340	983
21.9525	1171	949	986	1136	996	1011			21.9525	2971	2449	2086	1736	1296	1011
21.973	1195	933	933	1139	995	988			21.973	2995	2433	2033	1739	1295	988
21.9934	1235	940	955	1190	1024	1028			21.9934	3035	2440	2055	1790	1324	1028
22.0138	1150	930	933	1121	1068	1023			22.0138	2950	2430	2033	1721	1368	1023
22.0342	1175	927	1039	1172	1074	1009			22.0342	2975	2427	2139	1772	1374	1009
22.0546	1204	996	1012	1139	1010	1033			22.0546	3004	2496	2112	1739	1310	1033
22.0751	1209	964	981	1102	1015	1078			22.0751	3009	2464	2081	1702	1315	1078
22.0955	1164	1011	976	1182	1054	1005			22.0955	2964	2511	2076	1782	1354	1005
22.1159	1212	1046	1012	1192	1039	1000			22.1159	3012	2546	2112	1792	1339	1000
22.1363	1242	958	983	1175	1025	1005			22.1363	3042	2458	2083	1775	1325	1005
22.1568	1271	1019	992	1184	1069	957			22.1568	3071	2519	2092	1784	1369	957
22.1772	1323	931	1021	1169	1042	1007			22.1772	3123	2431	2121	1769	1342	1007
22.1976	1226	1002	1002	1179	1087	1076			22.1976	3026	2502	2102	1779	1387	1076
22.218	1233	1015	1042	1145	1089	986			22.218	3033	2515	2142	1745	1389	986
22.2385	1282	1040	1010	1161	1083	953			22.2385	3082	2540	2110	1761	1383	953
22.2589	1297	1014	1040	1142	1104	985			22.2589	3097	2514	2140	1742	1404	985
22.2793	1223	1038	1025	1146	1080	960			22.2793	3023	2538	2125	1746	1380	960
22.2997	1310	995	984	1106	1110	963			22.2997	3110	2495	2084	1706	1410	963
22.3201	1290	1041	1068	1130	1028	943			22.3201	3090	2541	2168	1730	1328	943
22.3406	1322	1093	1022	1185	1077	1017			22.3406	3122	2593	2122	1785	1377	1017
22.361	1316	1074	1043	1220	1111	931			22.361	3116	2574	2143	1820	1411	931
22.3814	1360	1083	1089	1170	1095	989			22.3814	3160	2583	2189	1770	1395	989
22.4018	1273	1077	1113	1208	1094	1008			22.4018	3073	2577	2213	1808	1394	1008
22.4223	1365	1059	1062	1201	1114	946			22.4223	3165	2559	2162	1801	1414	946
22.4427	1368	1079	1109	1207	1093	951			22.4427	3168	2579	2209	1807	1393	951
22.4631	1327	1100	1094	1229	1069	969			22.4631	3127	2600	2194	1829	1369	969
22.4835	1383	1147	1077	1162	1027	1002			22.4835	3183	2647	2177	1762	1327	1002
22.504	1363	1097	1059	1243	1094	990			22.504	3163	2597	2159	1843	1394	990
22.5244	1416	1045	1143	1273	1117	980			22.5244	3216	2545	2243	1873	1417	980
22.5448	1320	1142	1161	1277	1140	997			22.5448	3120	2642	2261	1877	1440	997
22.5652	1359	1089	1165	1175	1099	986			22.5652	3159	2589	2265	1775	1399	986
22.5856	1473	1253	1237	1243	1110	980			22.5856	3273	2753	2337	1843	1410	980
22.6061	1467	1226	1197	1203	1082	975			22.6061	3267	2726	2297	1803	1382	975
22.6265	1522	1159	1124	1234	1129	1022			22.6265	3322	2659	2224	1834	1429	1022
22.6469	1590	1222	1212	1229	1161	962			22.6469	3390	2722	2312	1829	1461	962
22.6673	1520	1263	1189	1280	1158	999			22.6673	3320	2763	2289	1880	1458	999
22.6878	1538	1301	1314	1217	1123	971			22.6878	3338	2801	2414	1817	1423	971
22.7082	1483	1279	1248	1266	1183	947			22.7082	3283	2779	2348	1866	1483	947
22.7286	1545	1234	1280	1274	1128	961			22.7286	3345	2734	2380	1874	1428	961
22.749	1622	1326	1305	1317	1158	950			22.749	3422	2826	2405	1917	1458	950
22.7695	1581	1304	1239	1320	1153	1000			22.7695	3381	2804	2339	1920	1453	1000
22.7899	1618	1322	1290	1292	1197	940			22.7899	3418	2822	2390	1892	1497	940
22.8103	1628	1396	1385	1314	1179	974			22.8103	3428	2896	2485	1914	1479	974
22.8307	1621	1404	1349	1300	1135	1033			22.8307	3421	2904	2449	1900	1435	1033
22.8511	1661	1400	1329	1275	1197	940			22.8511	3461	2900	2429	1875	1497	940
22.8716	1664	1349	1352	1306	1254	892			22.8716	3464	2849	2452	1906	1554	892
22.892	1691	1388	1363	1364	1187	969			22.892	3491	2888	2463	1964	1487	969
22.9124	1775	1398	1383	1340	1291	975			22.9124	3575	2898	2483	1940	1591	975
22.9328	1693	1450	1358	1437	1237	955			22.9328	3493	2950	2458	2037	1537	955
22.9533	1710	1460	1339	1312	1191	929			22.9533	3510	2960	2439	1912	1491	929
22.9737	1773	1352	1407	1390	1225	979			22.9737	3573	2852	2507	1990	1525	979
22.9941	1740	1428	1397	1375	1305	902			22.9941	3540	2928	2497	1975	1605	902
23.0145	1836	1431	1416	1399	1262	942			23.0145	3636	2931	2516	1999	1562	942
23.0349	1741	1480	1415	1425	1233	959			23.0349	3541	2980	2515	2025	1533	959
23.0554	1743	1484	1374	1400	1301	946			23.0554	3543	2984	2474	2000	1601	946
23.0758	1741	1399	1419	1390	1225	959			23.0758	3541	2899	2519	1990	1525	959
23.0962	1844	1467	1423	1345	1240	966			23.0962	3644	2967	2523	1945	1540	966
23.1166	1828	1420	1459	1399	1231	968			23.1166	3628	2920	2559	1999	1531	968
23.1371	1771	1467	1441	1429	1247	897			23.1371	3571	2967	2541	2029	1547	897
23.1575	1753	1497	1488	1378	1236	979			23.1575	3553	2997	2588	1978	1536	979
23.1779	1765	1429	1340	1302	1227	905			23.1779	3565	2929	2440	1902	1527	905
23.1983	1774	1484	1414	1390	1265	906			23.1983	3574	2984	2514	1990	1565	906
23.2188	1668	1387	1411	1465	1213	915			23.2188	3468	2887	2511	2065	1513	915
23.2392	1655	1417	1544	1386	1187	892			23.2392	3455	2917	2644	1986	1487	892
23.2596	1731	1469	1424	1318	1216	908			23.2596	3531	2969	2524	1918	1516	908
23.28	1668	1412	1432	1366	1245	919			23.28	3468	2912	2532	1966	1545	919
23.3004	1679	1442	1432	1343	1199	999			23.3004	3479	2942	2532	1943	1499	999
23.3209	1716	1419	1358	1320	1221	963			23.3209	3516	2919	2458	1920	1521	963
23.3413	1679	1338	1363	1265	1149	875			23.3413	3479	2838	2463	1865	1449	875
23.3617	1660	1420	1386	1352	1145	873			23.3617	3460	2920	2486	1952	1445	873
23.3821	1626	1403	1330	1290	1205	945			23.3821	3426	2903	2430	1890	1505	945
23.4026	1650	1392	1371	1329	1113	918			23.4026	3450	2892	2471	1929	1413	918
23.423	1658	1318	1348	1351	1255	881			23.423	3458	2818	2448	1951	1555	881
23.4434	1607	1367	1335	1215	1215	930			23.4434	3407	2867	2435	1815	1515	930
23.4638	1589	1353	1436	1298	1192	938			23.4638	3389	2853	2536	1898	1492	938
23.4843	1618	1392	1342	1295	1248	937			23.4843	3418	2892	2442	1895	1548	937
23.5047	1628	1373	1327	1268	1181	876			23.5047	3428	2873	2427	1868	1481	876
23.5251	1607	1313	1329	1282	1196	896			23.5251	3407	2813	2429	1882	1496	896
23.5455	1629	1393	1328	1274	1173	884			23.5455	3429	2893	2428	1874	1473	884
23.5659	1546	1347	1271	1284	1105	916			23.5659	3346	2847	2371	1884	1405	916
23.5864	1536	1259	1287	1243	1114	876			23.5864	3336	2759	2387	1843	1414	876
23.6068	1577	1268	1281	1202	1116	898			23.6068	3377	2768	2381	1802	1416	898
23.6272	1578	1243	1292	1204	1142	918			23.6272	3378	2743	2392	1804	1442	918
23.6476	1564	1289	1312	1200	1124	868			23.6476	3364	2789	2412	1800	1424	868
23.6681	1525	1303	1256	1255	1181	881			23.6681	3325	2803	2356	1855	1481	881
23.6885	1501	1197	1278	1203	1159	905			23.6885	3301	2697	2378	1803	1459	905
23.7089	1452	1279	1255	1142	1115	837			23.7089	3252	2779	2355	1742	1415	837
23.7293	1510	1156	1241	1207	1161	908			23.7293	3310	2656	2341	1807	1461	908
23.7497	1513	1194	1266	1247	1092	868			23.7497	3313	2694	2366	1847	1392	868
23.7702	1421	1235	1215	1239	1111	869			23.7702	3221	2735	2315	1839	1411	869
23.7906	1493	1268	1195	1226	1139	915			23.7906	3293	2768	2295	1826	1439	915
23.811	1442	1207	1192	1233	1006	887			23.811	3242	2707	2292	1833	1306	887
23.8314	1430	1209	1199	1188	1071	888			23.8314	3230	2709	2299	1788	1371	888
23.8519	1525	1251	1176	1136	1078	879			23.8519	3325	2751	2276	1736	1378	879
23.8723	1410	1204	1169	1210	1098	846			23.8723	3210	2704	2269	1810	1398	846
23.8927	1399	1219	1212	1169	1060	836			23.8927	3199	2719	2312	1769	1360	836
23.9131	1422	1144	1220	1216	1111	925			23.9131	3222	2644	2320	1816	1411	925
23.9336	1370	1193	1140	1165	1071	911			23.9336	3170	2693	2240	1765	1371	911
23.954	1390	1203	1177	1153	1084	876			23.954	3190	2703	2277	1753	1384	876
23.9744	1442	1142	1177	1186	1065	849			23.9744	3242	2642	2277	1786	1365	849
23.9948	1388	1202	1153	1228	1048	909			23.9948	3188	2702	2253	1828	1348	909
24.0152	1346	1184	1168	1172	1028	862			24.0152	3146	2684	2268	1772	1328	862
24.0357	1319	1163	1109	1184	1047	827			24.0357	3119	2663	2209	1784	1347	827
24.0561	1423	1112	1100	1133	1060	898			24.0561	3223	2612	2200	1733	1360	898
24.0765	1391	1117	1107	1107	1092	874			24.0765	3191	2617	2207	1707	1392	874
24.0969	1427	1172	1090	1083	1024	856			24.0969	3227	2672	2190	1683	1324	856
24.1174	1325	1132	1120	1110	1105	857			24.1174	3125	2632	2220	1710	1405	857
24.1378	1413	1091	1154	1120	1083	874			24.1378	3213	2591	2254	1720	1383	874
24.1582	1342	1056	1092	1176	983	862			24.1582	3142	2556	2192	1776	1283	862
24.1786	1298	1123	1097	1066	1024	900			24.1786	3098	2623	2197	1666	1324	900
24.1991	1340	1151	1078	1123	970	843			24.1991	3140	2651	2178	1723	1270	843
24.2195	1262	1102	1109	1222	1011	903			24.2195	3062	2602	2209	1822	1311	903
24.2399	1354	1107	1105	1072	996	873			24.2399	3154	2607	2205	1672	1296	873
24.2603	1338	1118	1114	1146	1039	883			24.2603	3138	2618	2214	1746	1339	883
24.2807	1300	1116	1157	1117	1027	860			24.2807	3100	2616	2257	1717	1327	860
24.3012	1303	1054	1071	1070	989	857			24.3012	3103	2554	2171	1670	1289	857
24.3216	1275	1139	1052	1100	986	846			24.3216	3075	2639	2152	1700	1286	846
24.342	1232	1042	1105	1075	1000	862			24.342	3032	2542	2205	1675	1300	862
24.3624	1274	1061	1042	1097	1016	839			24.3624	3074	2561	2142	1697	1316	839
24.3829	1352	1039	1013	1155	1034	858			24.3829	3152	2539	2113	1755	1334	858
24.4033	1264	1072	1128	1057	1015	822			24.4033	3064	2572	2228	1657	1315	822
24.4237	1227	1048	1020	1089	973	816			24.4237	3027	2548	2120	1689	1273	816
24.4441	1275	1070	1074	1096	986	878			24.4441	3075	2570	2174	1696	1286	878
24.4645	1205	978	1054	1112	943	872			24.4645	3005	2478	2154	1712	1243	872
24.485	1203	1031	1048	1108	990	888			24.485	3003	2531	2148	1708	1290	888
24.5054	1262	1025	1070	1068	1012	852			24.5054	3062	2525	2170	1668	1312	852
24.5258	1221	965	1050	1009	950	895			24.5258	3021	2465	2150	1609	1250	895
24.5462	1204	965	993	1076	938	813			24.5462	3004	2465	2093	1676	1238	813
24.5667	1208	988	1017	1021	966	846			24.5667	3008	2488	2117	1621	1266	846
24.5871	1153	988	971	1039	1009	797			24.5871	2953	2488	2071	1639	1309	797
24.6075	1149	950	975	1029	904	842			24.6075	2949	2450	2075	1629	1204	842
24.6279	1167	971	975	1020	944	839			24.6279	2967	2471	2075	1620	1244	839
24.6484	1158	977	1016	1058	988	827			24.6484	2958	2477	2116	1658	1288	827
24.6688	1178	921	915	967	904	847			24.6688	2978	2421	2015	1567	1204	847
24.6892	1180	973	965	1015	963	854			24.6892	2980	2473	2065	1615	1263	854
24.7096	1130	921	1022	1054	893	838			24.7096	2930	2421	2122	1654	1193	838
24.73	1147	974	901	970	930	795			24.73	2947	2474	2001	1570	1230	795
24.7505	1169	996	988	973	880	818			24.7505	2969	2496	2088	1573	1180	818
24.7709	1125	918	933	1019	922	808			24.7709	2925	2418	2033	1619	1222	808
24.7913	1094	879	991	1011	896	799			24.7913	2894	2379	2091	1611	1196	799
24.8117	1150	879	902	1014	889	763			24.8117	2950	2379	2002	1614	1189	763
24.8322	1110	967	967	982	905	815			24.8322	2910	2467	2067	1582	1205	815
24.8526	1114	962	989	998	953	803			24.8526	2914	2462	2089	1598	1253	803
24.873	1122	893	864	1003	933	844			24.873	2922	2393	1964	1603	1233	844
24.8934	1097	910	895	999	904	802			24.8934	2897	2410	1995	1599	1204	802
24.9139	1030	864	892	981	907	798			24.9139	2830	2364	1992	1581	1207	798
24.9343	1089	902	922	976	888	803			24.9343	2889	2402	2022	1576	1188	803
24.9547	1065	885	873	969	900	788			24.9547	2865	2385	1973	1569	1200	788
24.9751	1067	889	857	988	909	846			24.9751	2867	2389	1957	1588	1209	846
24.9955	1044	901	946	956	893	785			24.9955	2844	2401	2046	1556	1193	785
25.016	1050	907	860	961	857	773			25.016	2850	2407	1960	1561	1157	773
25.0364	1072	864	874	939	847	879			25.0364	2872	2364	1974	1539	1147	879
25.0568	1010	863	851	939	917	818			25.0568	2810	2363	1951	1539	1217	818
25.0772	1081	834	854	942	854	803			25.0772	2881	2334	1954	1542	1154	803
25.0977	1069	855	857	961	825	803			25.0977	2869	2355	1957	1561	1125	803
25.1181	1027	844	898	924	863	792			25.1181	2827	2344	1998	1524	1163	792
25.1385	1047	821	875	913	866	801			25.1385	2847	2321	1975	1513	1166	801
25.1589	1016	890	853	1016	859	786			25.1589	2816	2390	1953	1616	1159	786
25.1794	1052	855	878	940	887	815			25.1794	2852	2355	1978	1540	1187	815
25.1998	1064	813	837	930	857	780			25.1998	2864	2313	1937	1530	1157	780
25.2202	1020	837	869	955	859	807			25.2202	2820	2337	1969	1555	1159	807
25.2406	1016	802	878	954	850	792			25.2406	2816	2302	1978	1554	1150	792
25.261	989	795	847	942	786	816			25.261	2789	2295	1947	1542	1086	816
25.2815	993	792	808	924	899	754			25.2815	2793	2292	1908	1524	1199	754
25.3019	995	850	824	940	868	776			25.3019	2795	2350	1924	1540	1168	776
25.3223	1046	851	851	938	861	782			25.3223	2846	2351	1951	1538	1161	782
25.3427	1028	794	858	944	806	799			25.3427	2828	2294	1958	1544	1106	799
25.3632	952	836	876	884	866	779			25.3632	2752	2336	1976	1484	1166	779
25.3836	988	802	872	976	881	790			25.3836	2788	2302	1972	1576	1181	790
25.404	1001	804	765	886	837	750			25.404	2801	2304	1865	1486	1137	750
25.4244	961	783	825	859	844	786			25.4244	2761	2283	1925	1459	1144	786
25.4448	896	825	763	964	822	791			25.4448	2696	2325	1863	1564	1122	791
25.4653	980	850	787	917	771	812			25.4653	2780	2350	1887	1517	1071	812
25.4857	956	788	773	824	784	768			25.4857	2756	2288	1873	1424	1084	768
25.5061	984	839	810	948	826	773			25.5061	2784	2339	1910	1548	1126	773
25.5265	1032	827	851	929	844	787			25.5265	2832	2327	1951	1529	1144	787
25.547	956	794	824	880	863	765			25.547	2756	2294	1924	1480	1163	765
25.5674	958	818	805	934	838	808			25.5674	2758	2318	1905	1534	1138	808
25.5878	944	807	836	892	810	733			25.5878	2744	2307	1936	1492	1110	733
25.6082	976	776	817	889	859	753			25.6082	2776	2276	1917	1489	1159	753
25.6287	986	830	775	943	784	783			25.6287	2786	2330	1875	1543	1084	783
25.6491	941	779	853	882	847	805			25.6491	2741	2279	1953	1482	1147	805
25.6695	997	746	799	887	777	766			25.6695	2797	2246	1899	1487	1077	766
25.6899	943	775	759	848	876	738			25.6899	2743	2275	1859	1448	1176	738
25.7103	1010	752	839	847	883	785			25.7103	2810	2252	1939	1447	1183	785
25.7308	942	831	797	837	891	786			25.7308	2742	2331	1897	1437	1191	786
25.7512	981	833	814	907	804	749			25.7512	2781	2333	1914	1507	1104	749
25.7716	996	781	780	921	821	740			25.7716	2796	2281	1880	1521	1121	740
25.792	996	815	772	880	789	752			25.792	2796	2315	1872	1480	1089	752
25.8125	977	806	730	940	779	773			25.8125	2777	2306	1830	1540	1079	773
25.8329	934	744	845	874	789	744			25.8329	2734	2244	1945	1474	1089	744
25.8533	934	796	732	860	816	782			25.8533	2734	2296	1832	1460	1116	782
25.8737	974	799	799	854	812	803			25.8737	2774	2299	1899	1454	1112	803
25.8942	974	773	759	836	839	766			25.8942	2774	2273	1859	1436	1139	766
25.9146	967	779	826	885	780	776			25.9146	2767	2279	1926	1485	1080	776
25.935	956	792	794	901	778	721			25.935	2756	2292	1894	1501	1078	721
25.9554	918	793	787	913	854	781			25.9554	2718	2293	1887	1513	1154	781
25.9758	882	801	806	813	779	795			25.9758	2682	2301	1906	1413	1079	795
25.9963	931	822	838	858	770	730			25.9963	2731	2322	1938	1458	1070	730
26.0167	999	803	789	888	803	742			26.0167	2799	2303	1889	1488	1103	742
26.0371	909	796	789	881	739	748			26.0371	2709	2296	1889	1481	1039	748
26.0575	928	737	809	794	734	753			26.0575	2728	2237	1909	1394	1034	753
26.078	916	777	761	891	774	759			26.078	2716	2277	1861	1491	1074	759
26.0984	991	801	779	905	768	805			26.0984	2791	2301	1879	1505	1068	805
26.1188	978	793	796	821	771	735			26.1188	2778	2293	1896	1421	1071	735
26.1392	969	781	821	858	846	775			26.1392	2769	2281	1921	1458	1146	775
26.1596	1023	794	821	864	854	772			26.1596	2823	2294	1921	1464	1154	772
26.1801	970	817	770	918	830	772			26.1801	2770	2317	1870	1518	1130	772
26.2005	915	768	821	857	825	782			26.2005	2715	2268	1921	1457	1125	782
26.2209	965	854	811	858	765	765			26.2209	2765	2354	1911	1458	1065	765
26.2413	944	827	846	900	800	743			26.2413	2744	2327	1946	1500	1100	743
26.2618	960	815	770	849	803	741			26.2618	2760	2315	1870	1449	1103	741
26.2822	916	859	765	880	803	687			26.2822	2716	2359	1865	1480	1103	687
26.3026	935	774	815	852	847	719			26.3026	2735	2274	1915	1452	1147	719
26.323	963	847	786	885	836	701			26.323	2763	2347	1886	1485	1136	701
26.3435	1029	821	791	893	819	714			26.3435	2829	2321	1891	1493	1119	714
26.3639	937	859	827	880	805	761			26.3639	2737	2359	1927	1480	1105	761
26.3843	973	808	813	889	778	748			26.3843	2773	2308	1913	1489	1078	748
26.4047	989	772	832	862	821	734			26.4047	2789	2272	1932	1462	1121	734
26.4251	947	827	824	899	827	708			26.4251	2747	2327	1924	1499	1127	708
26.4456	986	839	808	847	802	745			26.4456	2786	2339	1908	1447	1102	745
26.466	1043	816	806	870	843	709			26.466	2843	2316	1906	1470	1143	709
26.4864	928	844	857	850	860	740			26.4864	2728	2344	1957	1450	1160	740
26.5068	967	834	769	894	826	689			26.5068	2767	2334	1869	1494	1126	689
26.5273	945	842	824	876	775	761			26.5273	2745	2342	1924	1476	1075	761
26.5477	1010	795	804	866	807	710			26.5477	2810	2295	1904	1466	1107	710
26.5681	966	825	871	865	795	752			26.5681	2766	2325	1971	1465	1095	752
26.5885	980	775	794	897	737	759			26.5885	2780	2275	1894	1497	1037	759
26.609	964	808	824	844	818	732			26.609	2764	2308	1924	1444	1118	732
26.6294	972	816	776	866	783	759			26.6294	2772	2316	1876	1466	1083	759
26.6498	955	837	866	831	833	715			26.6498	2755	2337	1966	1431	1133	715
26.6702	1028	837	815	893	805	708			26.6702	2828	2337	1915	1493	1105	708
26.6906	999	854	804	802	782	750			26.6906	2799	2354	1904	1402	1082	750
26.7111	946	791	761	841	846	736			26.7111	2746	2291	1861	1441	1146	736
26.7315	958	823	813	881	774	779			26.7315	2758	2323	1913	1481	1074	779
26.7519	928	837	841	847	819	768			26.7519	2728	2337	1941	1447	1119	768
26.7723	974	856	797	890	776	735			26.7723	2774	2356	1897	1490	1076	735
26.7928	944	823	799	845	793	728			26.7928	2744	2323	1899	1445	1093	728
26.8132	975	806	813	769	736	749			26.8132	2775	2306	1913	1369	1036	749
26.8336	891	819	793	860	754	751			26.8336	2691	2319	1893	1460	1054	751
26.854	932	775	777	855	762	698			26.854	2732	2275	1877	1455	1062	698
26.8744	922	720	804	826	783	676			26.8744	2722	2220	1904	1426	1083	676
26.8949	920	771	802	921	777	701			26.8949	2720	2271	1902	1521	1077	701
26.9153	927	790	789	866	829	680			26.9153	2727	2290	1889	1466	1129	680
26.9357	975	796	788	841	781	668			26.9357	2775	2296	1888	1441	1081	668
26.9561	855	755	690	815	747	693			26.9561	2655	2255	1790	1415	1047	693
26.9766	925	775	811	821	747	725			26.9766	2725	2275	1911	1421	1047	725
26.997	903	753	742	814	720	711			26.997	2703	2253	1842	1414	1020	711
27.0174	905	744	792	843	780	704			27.0174	2705	2244	1892	1443	1080	704
27.0378	886	765	733	789	774	717			27.0378	2686	2265	1833	1389	1074	717
27.0583	949	782	743	861	799	671			27.0583	2749	2282	1843	1461	1099	671
27.0787	891	745	770	823	724	739			27.0787	2691	2245	1870	1423	1024	739
27.0991	796	754	774	870	719	742			27.0991	2596	2254	1874	1470	1019	742
27.1195	868	778	738	871	759	764			27.1195	2668	2278	1838	1471	1059	764
27.1399	896	678	776	812	776	680			27.1399	2696	2178	1876	1412	1076	680
27.1604	861	732	765	835	771	720			27.1604	2661	2232	1865	1435	1071	720
27.1808	859	759	752	831	718	738			27.1808	2659	2259	1852	1431	1018	738
27.2012	830	760	751	768	768	722			27.2012	2630	2260	1851	1368	1068	722
27.2216	825	733	740	819	712	714			27.2216	2625	2233	1840	1419	1012	714
27.2421	831	733	752	831	746	687			27.2421	2631	2233	1852	1431	1046	687
27.2625	875	747	738	787	719	734			27.2625	2675	2247	1838	1387	1019	734
27.2829	830	705	709	766	731	718			27.2829	2630	2205	1809	1366	1031	718
27.3033	893	680	724	795	737	681			27.3033	2693	2180	1824	1395	1037	681
27.3238	892	690	730	812	718	693			27.3238	2692	2190	1830	1412	1018	693
27.3442	890	679	703	832	728	707			27.3442	2690	2179	1803	1432	1028	707
27.3646	874	737	727	824	736	652			27.3646	2674	2237	1827	1424	1036	652
27.385	856	740	731	802	751	694			27.385	2656	2240	1831	1402	1051	694
27.4054	858	696	701	762	724	741			27.4054	2658	2196	1801	1362	1024	741
27.4259	815	699	733	857	758	708			27.4259	2615	2199	1833	1457	1058	708
27.4463	856	678	720	793	768	736			27.4463	2656	2178	1820	1393	1068	736
27.4667	845	745	753	783	704	662			27.4667	2645	2245	1853	1383	1004	662
27.4871	821	654	715	788	715	694			27.4871	2621	2154	1815	1388	1015	694
27.5076	795	682	711	802	732	709			27.5076	2595	2182	1811	1402	1032	709
27.528	810	708	686	817	736	696			27.528	2610	2208	1786	1417	1036	696
27.5484	824	698	693	839	725	706			27.5484	2624	2198	1793	1439	1025	706
27.5688	830	700	689	838	729	714			27.5688	2630	2200	1789	1438	1029	714
27.5893	814	658	680	753	702	653			27.5893	2614	2158	1780	1353	1002	653
27.6097	828	662	734	811	703	701			27.6097	2628	2162	1834	1411	1003	701
27.6301	808	721	717	770	696	672			27.6301	2608	2221	1817	1370	996	672
27.6505	810	667	716	772	735	733			27.6505	2610	2167	1816	1372	1035	733
27.6709	820	696	682	790	778	694			27.6709	2620	2196	1782	1390	1078	694
27.6914	842	698	738	774	723	736			27.6914	2642	2198	1838	1374	1023	736
27.7118	805	709	631	795	738	702			27.7118	2605	2209	1731	1395	1038	702
27.7322	805	647	683	717	681	733			27.7322	2605	2147	1783	1317	981	733
27.7526	844	707	741	753	686	672			27.7526	2644	2207	1841	1353	986	672
27.7731	821	750	676	732	720	739			27.7731	2621	2250	1776	1332	1020	739
27.7935	849	700	682	744	702	689			27.7935	2649	2200	1782	1344	1002	689
27.8139	831	734	718	786	706	693			27.8139	2631	2234	1818	1386	1006	693
27.8343	800	709	701	790	720	695			27.8343	2600	2209	1801	1390	1020	695
27.8547	845	666	691	789	740	650			27.8547	2645	2166	1791	1389	1040	650
27.8752	845	694	700	762	717	688			27.8752	2645	2194	1800	1362	1017	688
27.8956	882	673	709	826	721	665			27.8956	2682	2173	1809	1426	1021	665
27.916	788	723	701	776	690	671			27.916	2588	2223	1801	1376	990	671
27.9364	820	674	712	820	730	704			27.9364	2620	2174	1812	1420	1030	704
27.9569	830	674	702	778	735	683			27.9569	2630	2174	1802	1378	1035	683
27.9773	800	698	696	770	717	680			27.9773	2600	2198	1796	1370	1017	680
27.9977	815	663	690	790	697	664			27.9977	2615	2163	1790	1390	997	664
28.0181	774	669	681	743	708	696			28.0181	2574	2169	1781	1343	1008	696
28.0386	846	681	704	795	710	703			28.0386	2646	2181	1804	1395	1010	703
28.059	877	660	715	766	694	682			28.059	2677	2160	1815	1366	994	682
28.0794	832	629	680	757	718	681			28.0794	2632	2129	1780	1357	1018	681
28.0998	807	685	683	756	720	719			28.0998	2607	2185	1783	1356	1020	719
28.1202	818	666	676	745	743	703			28.1202	2618	2166	1776	1345	1043	703
28.1407	801	635	738	797	712	657			28.1407	2601	2135	1838	1397	1012	657
28.1611	794	666	728	780	660	690			28.1611	2594	2166	1828	1380	960	690
28.1815	801	648	694	810	715	666			28.1815	2601	2148	1794	1410	1015	666
28.2019	822	688	698	799	675	675			28.2019	2622	2188	1798	1399	975	675
28.2224	816	666	706	782	721	667			28.2224	2616	2166	1806	1382	1021	667
28.2428	830	635	674	771	682	684			28.2428	2630	2135	1774	1371	982	684
28.2632	821	696	647	801	693	627			28.2632	2621	2196	1747	1401	993	627
28.2836	837	675	720	714	708	661			28.2836	2637	2175	1820	1314	1008	661
28.3041	818	675	652	728	688	638			28.3041	2618	2175	1752	1328	988	638
28.3245	855	712	708	761	671	661			28.3245	2655	2212	1808	1361	971	661
28.3449	825	714	746	773	728	644			28.3449	2625	2214	1846	1373	1028	644
28.3653	813	655	704	817	705	690			28.3653	2613	2155	1804	1417	1005	690
28.3857	840	715	728	794	717	660			28.3857	2640	2215	1828	1394	1017	660
28.4062	882	677	666	793	722	658			28.4062	2682	2177	1766	1393	1022	658
28.4266	828	696	709	746	692	687			28.4266	2628	2196	1809	1346	992	687
28.447	872	677	674	781	682	618			28.447	2672	2177	1774	1381	982	618
28.4674	857	707	689	747	750	656			28.4674	2657	2207	1789	1347	1050	656
28.4879	831	754	694	788	647	673			28.4879	2631	2254	1794	1388	947	673
28.5083	820	660	661	817	766	722			28.5083	2620	2160	1761	1417	1066	722
28.5287	867	721	678	728	697	609			28.5287	2667	2221	1778	1328	997	609
28.5491	841	706	736	755	686	618			28.5491	2641	2206	1836	1355	986	618
28.5695	820	706	746	745	677	684			28.5695	2620	2206	1846	1345	977	684
28.59	863	682	713	725	698	673			28.59	2663	2182	1813	1325	998	673
28.6104	864	727	696	758	712	667			28.6104	2664	2227	1796	1358	1012	667
28.6308	834	700	706	759	739	645			28.6308	2634	2200	1806	1359	1039	645
28.6512	832	727	677	808	675	628			28.6512	2632	2227	1777	1408	975	628
28.6717	873	700	728	808	686	711			28.6717	2673	2200	1828	1408	986	711
28.6921	876	732	711	770	685	694			28.6921	2676	2232	1811	1370	985	694
28.7125	833	698	687	782	714	665			28.7125	2633	2198	1787	1382	1014	665
28.7329	879	692	728	776	680	629			28.7329	2679	2192	1828	1376	980	629
28.7534	845	692	714	782	684	652			28.7534	2645	2192	1814	1382	984	652
28.7738	827	733	736	801	746	670			28.7738	2627	2233	1836	1401	1046	670
28.7942	853	726	707	801	692	706			28.7942	2653	2226	1807	1401	992	706
28.8146	832	731	699	770	682	677			28.8146	2632	2231	1799	1370	982	677
28.835	821	717	720	697	685	688			28.835	2621	2217	1820	1297	985	688
28.8555	876	720	702	739	681	671			28.8555	2676	2220	1802	1339	981	671
28.8759	913	715	741	805	722	660			28.8759	2713	2215	1841	1405	1022	660
28.8963	848	713	773	766	719	629			28.8963	2648	2213	1873	1366	1019	629
28.9167	855	740	699	752	714	692			28.9167	2655	2240	1799	1352	1014	692
28.9372	882	673	690	768	673	613			28.9372	2682	2173	1790	1368	973	613
28.9576	847	708	705	766	696	720			28.9576	2647	2208	1805	1366	996	720
28.978	817	748	735	756	686	693			28.978	2617	2248	1835	1356	986	693
28.9984	839	737	732	805	710	631			28.9984	2639	2237	1832	1405	1010	631
29.0189	873	742	747	748	681	671			29.0189	2673	2242	1847	1348	981	671
29.0393	892	728	749	712	685	668			29.0393	2692	2228	1849	1312	985	668
29.0597	825	739	739	679	645	608			29.0597	2625	2239	1839	1279	945	608
29.0801	905	823	725	758	691	646			29.0801	2705	2323	1825	1358	991	646
29.1005	838	727	736	744	716	610			29.1005	2638	2227	1836	1344	1016	610
29.121	884	699	748	825	712	653			29.121	2684	2199	1848	1425	1012	653
29.1414	909	729	703	775	666	617			29.1414	2709	2229	1803	1375	966	617
29.1618	865	691	698	726	741	629			29.1618	2665	2191	1798	1326	1041	629
29.1822	830	736	742	781	695	643			29.1822	2630	2236	1842	1381	995	643
29.2027	845	716	743	776	682	646			29.2027	2645	2216	1843	1376	982	646
29.2231	856	707	714	734	679	660			29.2231	2656	2207	1814	1334	979	660
29.2435	857	712	687	753	685	667			29.2435	2657	2212	1787	1353	985	667
29.2639	872	693	756	812	699	670			29.2639	2672	2193	1856	1412	999	670
29.2843	837	716	663	783	713	644			29.2843	2637	2216	1763	1383	1013	644
29.3048	857	687	698	781	653	649			29.3048	2657	2187	1798	1381	953	649
29.3252	796	687	767	763	747	633			29.3252	2596	2187	1867	1363	1047	633
29.3456	875	741	649	702	710	637			29.3456	2675	2241	1749	1302	1010	637
29.366	911	689	706	725	730	635			29.366	2711	2189	1806	1325	1030	635
29.3865	873	713	751	715	717	645			29.3865	2673	2213	1851	1315	1017	645
29.4069	814	726	717	736	710	656			29.4069	2614	2226	1817	1336	1010	656
29.4273	880	718	711	750	689	665			29.4273	2680	2218	1811	1350	989	665
29.4477	821	702	710	774	718	609			29.4477	2621	2202	1810	1374	1018	609
29.4682	842	698	749	785	722	637			29.4682	2642	2198	1849	1385	1022	637
29.4886	877	671	725	722	712	625			29.4886	2677	2171	1825	1322	1012	625
29.509	850	721	710	763	655	666			29.509	2650	2221	1810	1363	955	666
29.5294	837	653	686	760	672	641			29.5294	2637	2153	1786	1360	972	641
29.5498	844	712	708	734	703	654			29.5498	2644	2212	1808	1334	1003	654
29.5703	811	681	635	756	690	647			29.5703	2611	2181	1735	1356	990	647
29.5907	861	793	717	753	644	656			29.5907	2661	2293	1817	1353	944	656
29.6111	881	730	687	777	694	643			29.6111	2681	2230	1787	1377	994	643
29.6315	808	721	718	828	652	640			29.6315	2608	2221	1818	1428	952	640
29.652	828	699	690	737	678	633			29.652	2628	2199	1790	1337	978	633
29.6724	755	676	737	764	715	639			29.6724	2555	2176	1837	1364	1015	639
29.6928	843	688	738	761	673	622			29.6928	2643	2188	1838	1361	973	622
29.7132	848	705	702	680	659	602			29.7132	2648	2205	1802	1280	959	602
29.7337	892	654	743	753	739	646			29.7337	2692	2154	1843	1353	1039	646
29.7541	836	696	661	714	702	643			29.7541	2636	2196	1761	1314	1002	643
29.7745	848	649	720	726	688	625			29.7745	2648	2149	1820	1326	988	625
29.7949	814	757	756	757	689	641			29.7949	2614	2257	1856	1357	989	641
29.8153	847	708	722	729	697	610			29.8153	2647	2208	1822	1329	997	610
29.8358	868	715	682	755	705	627			29.8358	2668	2215	1782	1355	1005	627
29.8562	823	742	725	783	676	635			29.8562	2623	2242	1825	1383	976	635
29.8766	833	729	685	768	657	587			29.8766	2633	2229	1785	1368	957	587
29.897	849	708	713	732	693	657			29.897	2649	2208	1813	1332	993	657
29.9175	938	701	680	749	660	657			29.9175	2738	2201	1780	1349	960	657
29.9379	869	714	761	788	706	628			29.9379	2669	2214	1861	1388	1006	628
29.9583	904	714	708	691	672	610			29.9583	2704	2214	1808	1291	972	610
29.9787	866	762	716	715	651	677			29.9787	2666	2262	1816	1315	951	677
29.9992	828	744	742	740	642	671			29.9992	2628	2244	1842	1340	942	671
30.0196	827	746	701	811	687	596			30.0196	2627	2246	1801	1411	987	596
30.04	878	719	739	729	693	603			30.04	2678	2219	1839	1329	993	603
30.0604	866	704	732	771	694	633			30.0604	2666	2204	1832	1371	994	633
30.0808	833	721	747	786	722	635			30.0808	2633	2221	1847	1386	1022	635
30.1013	918	732	729	784	704	631			30.1013	2718	2232	1829	1384	1004	631
30.1217	889	726	766	759	669	658			30.1217	2689	2226	1866	1359	969	658
30.1421	956	746	711	767	713	642			30.1421	2756	2246	1811	1367	1013	642
30.1625	924	767	738	778	643	634			30.1625	2724	2267	1838	1378	943	634
30.183	924	755	758	736	702	643			30.183	2724	2255	1858	1336	1002	643
30.2034	840	713	766	776	724	636			30.2034	2640	2213	1866	1376	1024	636
30.2238	908	778	745	749	704	619			30.2238	2708	2278	1845	1349	1004	619
30.2442	908	825	782	748	688	649			30.2442	2708	2325	1882	1348	988	649
30.2646	884	750	752	752	672	626			30.2646	2684	2250	1852	1352	972	626
30.2851	907	773	768	720	708	593			30.2851	2707	2273	1868	1320	1008	593
30.3055	932	800	799	752	735	650			30.3055	2732	2300	1899	1352	1035	650
30.3259	939	799	745	803	728	629			30.3259	2739	2299	1845	1403	1028	629
30.3463	932	811	786	755	734	605			30.3463	2732	2311	1886	1355	1034	605
30.3668	960	784	801	766	702	612			30.3668	2760	2284	1901	1366	1002	612
30.3872	914	778	728	793	734	613			30.3872	2714	2278	1828	1393	1034	613
30.4076	878	826	748	797	709	648			30.4076	2678	2326	1848	1397	1009	648
30.428	901	775	764	745	694	592			30.428	2701	2275	1864	1345	994	592
30.4485	999	732	786	761	750	625			30.4485	2799	2232	1886	1361	1050	625
30.4689	950	817	784	756	689	628			30.4689	2750	2317	1884	1356	989	628
30.4893	950	724	767	798	705	653			30.4893	2750	2224	1867	1398	1005	653
30.5097	932	837	740	807	729	651			30.5097	2732	2337	1840	1407	1029	651
30.5301	958	793	797	828	688	583			30.5301	2758	2293	1897	1428	988	583
30.5506	973	774	758	809	660	597			30.5506	2773	2274	1858	1409	960	597
30.571	927	811	789	824	697	624			30.571	2727	2311	1889	1424	997	624
30.5914	894	762	764	790	701	638			30.5914	2694	2262	1864	1390	1001	638
30.6118	950	800	788	786	724	626			30.6118	2750	2300	1888	1386	1024	626
30.6323	913	777	737	737	718	586			30.6323	2713	2277	1837	1337	1018	586
30.6527	890	764	770	764	699	669			30.6527	2690	2264	1870	1364	999	669
30.6731	908	775	773	756	717	630			30.6731	2708	2275	1873	1356	1017	630
30.6935	890	746	765	785	677	622			30.6935	2690	2246	1865	1385	977	622
30.714	883	730	753	799	714	598			30.714	2683	2230	1853	1399	1014	598
30.7344	865	815	774	800	699	643			30.7344	2665	2315	1874	1400	999	643
30.7548	931	727	711	793	677	649			30.7548	2731	2227	1811	1393	977	649
30.7752	862	764	753	738	667	615			30.7752	2662	2264	1853	1338	967	615
30.7956	867	767	769	741	667	640			30.7956	2667	2267	1869	1341	967	640
30.8161	887	723	769	755	681	566			30.8161	2687	2223	1869	1355	981	566
30.8365	911	791	776	755	712	613			30.8365	2711	2291	1876	1355	1012	613
30.8569	909	761	742	752	663	681			30.8569	2709	2261	1842	1352	963	681
30.8773	911	782	721	759	699	637			30.8773	2711	2282	1821	1359	999	637
30.8978	916	784	757	770	709	620			30.8978	2716	2284	1857	1370	1009	620
30.9182	900	759	728	778	760	628			30.9182	2700	2259	1828	1378	1060	628
30.9386	892	740	719	788	677	633			30.9386	2692	2240	1819	1388	977	633
30.959	903	794	800	754	717	612			30.959	2703	2294	1900	1354	1017	612
30.9794	889	741	743	737	688	651			30.9794	2689	2241	1843	1337	988	651
30.9999	916	724	738	770	671	645			30.9999	2716	2224	1838	1370	971	645
31.0203	819	742	728	741	670	662			31.0203	2619	2242	1828	1341	970	662
31.0407	874	734	810	747	695	596			31.0407	2674	2234	1910	1347	995	596
31.0611	868	795	749	748	678	606			31.0611	2668	2295	1849	1348	978	606
31.0816	899	778	742	760	657	627			31.0816	2699	2278	1842	1360	957	627
31.102	904	769	734	805	653	652			31.102	2704	2269	1834	1405	953	652
31.1224	842	729	712	800	680	650			31.1224	2642	2229	1812	1400	980	650
31.1428	859	771	738	806	678	679			31.1428	2659	2271	1838	1406	978	679
31.1633	863	777	720	754	686	602			31.1633	2663	2277	1820	1354	986	602
31.1837	837	696	743	738	665	591			31.1837	2637	2196	1843	1338	965	591
31.2041	823	715	785	773	662	604			31.2041	2623	2215	1885	1373	962	604
31.2245	898	758	707	767	726	624			31.2245	2698	2258	1807	1367	1026	624
31.2449	886	735	702	738	703	613			31.2449	2686	2235	1802	1338	1003	613
31.2654	896	747	763	740	675	573			31.2654	2696	2247	1863	1340	975	573
31.2858	890	744	726	782	732	664			31.2858	2690	2244	1826	1382	1032	664
31.3062	855	753	767	756	644	610			31.3062	2655	2253	1867	1356	944	610
31.3266	949	712	773	691	677	580			31.3266	2749	2212	1873	1291	977	580
31.3471	857	792	742	712	701	624			31.3471	2657	2292	1842	1312	1001	624
31.3675	863	712	749	723	629	582			31.3675	2663	2212	1849	1323	929	582
31.3879	838	749	732	741	681	578			31.3879	2638	2249	1832	1341	981	578
31.4083	883	707	740	699	640	604			31.4083	2683	2207	1840	1299	940	604
31.4288	892	749	699	741	697	628			31.4288	2692	2249	1799	1341	997	628
31.4492	828	725	743	742	720	654			31.4492	2628	2225	1843	1342	1020	654
31.4696	862	753	715	734	659	621			31.4696	2662	2253	1815	1334	959	621
31.49	845	791	756	720	647	558			31.49	2645	2291	1856	1320	947	558
31.5104	877	767	748	711	681	619			31.5104	2677	2267	1848	1311	981	619
31.5309	898	764	687	766	647	616			31.5309	2698	2264	1787	1366	947	616
31.5513	861	709	732	757	670	600			31.5513	2661	2209	1832	1357	970	600
31.5717	879	692	696	714	621	605			31.5717	2679	2192	1796	1314	921	605
31.5921	834	748	732	704	694	594			31.5921	2634	2248	1832	1304	994	594
31.6126	802	696	693	724	695	622			31.6126	2602	2196	1793	1324	995	622
31.633	840	734	707	729	680	602			31.633	2640	2234	1807	1329	980	602
31.6534	851	757	688	757	658	603			31.6534	2651	2257	1788	1357	958	603
31.6738	935	774	692	729	690	629			31.6738	2735	2274	1792	1329	990	629
31.6943	812	699	762	754	699	641			31.6943	2612	2199	1862	1354	999	641
31.7147	871	773	710	718	680	609			31.7147	2671	2273	1810	1318	980	609
31.7351	830	717	687	733	646	563			31.7351	2630	2217	1787	1333	946	563
31.7555	825	717	669	753	649	620			31.7555	2625	2217	1769	1353	949	620
31.7759	899	699	664	753	686	621			31.7759	2699	2199	1764	1353	986	621
31.7964	841	686	703	738	647	630			31.7964	2641	2186	1803	1338	947	630
31.8168	805	711	715	730	634	591			31.8168	2605	2211	1815	1330	934	591
31.8372	846	700	658	746	686	600			31.8372	2646	2200	1758	1346	986	600
31.8576	869	683	761	711	643	622			31.8576	2669	2183	1861	1311	943	622
31.8781	814	695	695	723	662	587			31.8781	2614	2195	1795	1323	962	587
31.8985	825	717	724	741	659	600			31.8985	2625	2217	1824	1341	959	600
31.9189	819	673	683	692	678	581			31.9189	2619	2173	1783	1292	978	581
31.9393	846	711	675	707	698	600			31.9393	2646	2211	1775	1307	998	600
31.9597	807	746	693	712	695	634			31.9597	2607	2246	1793	1312	995	634
31.9802	859	720	724	686	601	628			31.9802	2659	2220	1824	1286	901	628
32.0006	900	711	670	714	685	655			32.0006	2700	2211	1770	1314	985	655
32.021	850	705	723	754	690	623			32.021	2650	2205	1823	1354	990	623
32.0414	890	700	701	705	677	610			32.0414	2690	2200	1801	1305	977	610
32.0619	875	715	724	697	647	629			32.0619	2675	2215	1824	1297	947	629
32.0823	843	723	686	722	654	581			32.0823	2643	2223	1786	1322	954	581
32.1027	895	744	727	706	693	612			32.1027	2695	2244	1827	1306	993	612
32.1231	835	697	660	700	677	601			32.1231	2635	2197	1760	1300	977	601
32.1436	888	698	692	749	674	602			32.1436	2688	2198	1792	1349	974	602
32.164	841	730	647	727	712	569			32.164	2641	2230	1747	1327	1012	569
32.1844	825	733	662	762	676	614			32.1844	2625	2233	1762	1362	976	614
32.2048	886	742	720	690	661	635			32.2048	2686	2242	1820	1290	961	635
32.2252	816	776	725	715	709	618			32.2252	2616	2276	1825	1315	1009	618
32.2457	851	705	717	784	652	593			32.2457	2651	2205	1817	1384	952	593
32.2661	817	791	702	698	671	623			32.2661	2617	2291	1802	1298	971	623
32.2865	838	674	731	690	669	620			32.2865	2638	2174	1831	1290	969	620
32.3069	857	677	745	741	683	601			32.3069	2657	2177	1845	1341	983	601
32.3274	882	736	745	699	655	597			32.3274	2682	2236	1845	1299	955	597
32.3478	864	742	710	712	654	595			32.3478	2664	2242	1810	1312	954	595
32.3682	884	702	723	750	681	610			32.3682	2684	2202	1823	1350	981	610
32.3886	869	749	758	735	688	630			32.3886	2669	2249	1858	1335	988	630
32.4091	880	798	712	708	650	572			32.4091	2680	2298	1812	1308	950	572
32.4295	846	744	749	696	640	605			32.4295	2646	2244	1849	1296	940	605
32.4499	849	763	718	764	629	623			32.4499	2649	2263	1818	1364	929	623
32.4703	853	722	666	758	626	644			32.4703	2653	2222	1766	1358	926	644
32.4907	844	761	712	703	689	597			32.4907	2644	2261	1812	1303	989	597
32.5112	819	730	691	701	670	591			32.5112	2619	2230	1791	1301	970	591
32.5316	781	714	733	726	666	634			32.5316	2581	2214	1833	1326	966	634
32.552	888	717	744	700	662	587			32.552	2688	2217	1844	1300	962	587
32.5724	868	736	716	716	716	604			32.5724	2668	2236	1816	1316	1016	604
32.5929	892	725	700	744	690	607			32.5929	2692	2225	1800	1344	990	607
32.6133	856	800	697	713	700	604			32.6133	2656	2300	1797	1313	1000	604
32.6337	896	713	758	741	680	619			32.6337	2696	2213	1858	1341	980	619
32.6541	835	748	656	714	680	615			32.6541	2635	2248	1756	1314	980	615
32.6745	836	721	706	742	667	619			32.6745	2636	2221	1806	1342	967	619
32.695	819	711	694	662	648	608			32.695	2619	2211	1794	1262	948	608
32.7154	821	744	700	723	598	630			32.7154	2621	2244	1800	1323	898	630
32.7358	869	736	732	700	643	632			32.7358	2669	2236	1832	1300	943	632
32.7562	867	700	710	725	682	627			32.7562	2667	2200	1810	1325	982	627
32.7767	860	777	694	659	661	625			32.7767	2660	2277	1794	1259	961	625
32.7971	834	730	694	777	682	598			32.7971	2634	2230	1794	1377	982	598
32.8175	873	737	717	758	707	614			32.8175	2673	2237	1817	1358	1007	614
32.8379	906	668	734	728	638	586			32.8379	2706	2168	1834	1328	938	586
32.8584	805	719	680	711	669	582			32.8584	2605	2219	1780	1311	969	582
32.8788	802	725	713	733	687	589			32.8788	2602	2225	1813	1333	987	589
32.8992	854	650	725	754	664	588			32.8992	2654	2150	1825	1354	964	588
32.9196	867	725	699	752	663	583			32.9196	2667	2225	1799	1352	963	583
32.94	858	724	708	745	685	564			32.94	2658	2224	1808	1345	985	564
32.9605	887	705	691	753	690	660			32.9605	2687	2205	1791	1353	990	660
32.9809	942	671	641	723	660	613			32.9809	2742	2171	1741	1323	960	613
33.0013	889	745	734	655	671	595			33.0013	2689	2245	1834	1255	971	595
33.0217	816	717	733	658	637	624			33.0217	2616	2217	1833	1258	937	624
33.0422	910	748	758	691	648	552			33.0422	2710	2248	1858	1291	948	552
33.0626	865	719	715	715	620	618			33.0626	2665	2219	1815	1315	920	618
33.083	796	762	666	761	641	616			33.083	2596	2262	1766	1361	941	616
33.1034	848	752	724	710	614	562			33.1034	2648	2252	1824	1310	914	562
33.1239	834	728	709	728	663	573			33.1239	2634	2228	1809	1328	963	573
33.1443	796	715	723	697	682	582			33.1443	2596	2215	1823	1297	982	582
33.1647	840	731	753	698	692	639			33.1647	2640	2231	1853	1298	992	639
33.1851	858	695	710	721	683	593			33.1851	2658	2195	1810	1321	983	593
33.2055	820	746	703	693	679	597			33.2055	2620	2246	1803	1293	979	597
33.226	838	719	736	750	694	574			33.226	2638	2219	1836	1350	994	574
33.2464	834	732	695	733	674	632			33.2464	2634	2232	1795	1333	974	632
33.2668	816	732	682	736	648	596			33.2668	2616	2232	1782	1336	948	596
33.2872	841	700	714	690	658	610			33.2872	2641	2200	1814	1290	958	610
33.3077	815	703	668	707	661	625			33.3077	2615	2203	1768	1307	961	625
33.3281	874	772	693	766	689	601			33.3281	2674	2272	1793	1366	989	601
33.3485	869	729	647	743	675	587			33.3485	2669	2229	1747	1343	975	587
33.3689	839	758	675	711	687	606			33.3689	2639	2258	1775	1311	987	606
33.3894	856	725	695	709	661	610			33.3894	2656	2225	1795	1309	961	610
33.4098	848	692	698	695	656	585			33.4098	2648	2192	1798	1295	956	585
33.4302	882	745	703	699	677	610			33.4302	2682	2245	1803	1299	977	610
33.4506	885	722	710	730	657	592			33.4506	2685	2222	1810	1330	957	592
33.471	902	719	686	757	683	611			33.471	2702	2219	1786	1357	983	611
33.4915	906	760	722	765	678	652			33.4915	2706	2260	1822	1365	978	652
33.5119	880	762	694	729	694	558			33.5119	2680	2262	1794	1329	994	558
33.5323	827	728	722	754	712	610			33.5323	2627	2228	1822	1354	1012	610
33.5527	895	718	757	714	652	576			33.5527	2695	2218	1857	1314	952	576
33.5732	928	728	717	754	630	631			33.5732	2728	2228	1817	1354	930	631
33.5936	836	760	706	720	655	599			33.5936	2636	2260	1806	1320	955	599
33.614	814	722	704	740	647	600			33.614	2614	2222	1804	1340	947	600
33.6344	872	754	772	731	681	629			33.6344	2672	2254	1872	1331	981	629
33.6548	863	710	708	690	674	572			33.6548	2663	2210	1808	1290	974	572
33.6753	871	723	714	734	645	598			33.6753	2671	2223	1814	1334	945	598
33.6957	871	739	740	807	635	572			33.6957	2671	2239	1840	1407	935	572
33.7161	833	700	760	718	683	602			33.7161	2633	2200	1860	1318	983	602
33.7365	891	766	749	733	634	616			33.7365	2691	2266	1849	1333	934	616
33.757	879	724	710	720	650	623			33.757	2679	2224	1810	1320	950	623
33.7774	849	768	681	702	672	640			33.7774	2649	2268	1781	1302	972	640
33.7978	861	697	658	744	645	590			33.7978	2661	2197	1758	1344	945	590
33.8182	843	707	725	679	656	596			33.8182	2643	2207	1825	1279	956	596
33.8387	886	713	695	745	628	618			33.8387	2686	2213	1795	1345	928	618
33.8591	777	746	664	723	651	609			33.8591	2577	2246	1764	1323	951	609
33.8795	877	674	726	709	644	630			33.8795	2677	2174	1826	1309	944	630
33.8999	848	704	704	746	663	597			33.8999	2648	2204	1804	1346	963	597
33.9203	802	722	731	694	658	574			33.9203	2602	2222	1831	1294	958	574
33.9408	850	706	651	709	664	649			33.9408	2650	2206	1751	1309	964	649
33.9612	827	647	706	665	626	579			33.9612	2627	2147	1806	1265	926	579
33.9816	821	692	735	709	668	594			33.9816	2621	2192	1835	1309	968	594
34.002	839	745	674	712	724	585			34.002	2639	2245	1774	1312	1024	585
34.0225	858	728	732	685	670	593			34.0225	2658	2228	1832	1285	970	593
34.0429	829	732	682	684	699	609			34.0429	2629	2232	1782	1284	999	609
34.0633	858	722	684	725	671	618			34.0633	2658	2222	1784	1325	971	618
34.0837	815	699	693	699	646	615			34.0837	2615	2199	1793	1299	946	615
34.1041	842	763	684	738	643	617			34.1041	2642	2263	1784	1338	943	617
34.1246	868	708	704	741	639	579			34.1246	2668	2208	1804	1341	939	579
34.145	832	679	701	688	597	639			34.145	2632	2179	1801	1288	897	639
34.1654	808	701	719	706	641	626			34.1654	2608	2201	1819	1306	941	626
34.1858	813	711	724	685	599	547			34.1858	2613	2211	1824	1285	899	547
34.2063	836	696	686	704	634	595			34.2063	2636	2196	1786	1304	934	595
34.2267	810	714	713	736	617	598			34.2267	2610	2214	1813	1336	917	598
34.2471	823	691	734	699	628	641			34.2471	2623	2191	1834	1299	928	641
34.2675	809	698	688	649	660	588			34.2675	2609	2198	1788	1249	960	588
34.288	805	687	727	706	677	615			34.288	2605	2187	1827	1306	977	615
34.3084	811	726	651	703	654	602			34.3084	2611	2226	1751	1303	954	602
34.3288	838	719	679	712	696	582			34.3288	2638	2219	1779	1312	996	582
34.3492	774	659	690	747	645	612			34.3492	2574	2159	1790	1347	945	612
34.3696	809	712	720	713	591	648			34.3696	2609	2212	1820	1313	891	648
34.3901	800	684	698	757	654	629			34.3901	2600	2184	1798	1357	954	629
34.4105	778	728	692	654	621	579			34.4105	2578	2228	1792	1254	921	579
34.4309	806	669	670	686	615	618			34.4309	2606	2169	1770	1286	915	618
34.4513	772	677	656	675	636	603			34.4513	2572	2177	1756	1275	936	603
34.4718	822	663	719	746	605	637			34.4718	2622	2163	1819	1346	905	637
34.4922	811	753	679	667	626	628			34.4922	2611	2253	1779	1267	926	628
34.5126	819	674	646	690	616	620			34.5126	2619	2174	1746	1290	916	620
34.533	791	680	712	646	637	630			34.533	2591	2180	1812	1246	937	630
34.5535	805	713	691	698	626	625			34.5535	2605	2213	1791	1298	926	625
34.5739	800	696	658	740	610	658			34.5739	2600	2196	1758	1340	910	658
34.5943	760	660	633	693	702	637			34.5943	2560	2160	1733	1293	1002	637
34.6147	815	685	645	707	633	594			34.6147	2615	2185	1745	1307	933	594
34.6351	831	655	633	689	699	598			34.6351	2631	2155	1733	1289	999	598
34.6556	756	704	641	661	629	665			34.6556	2556	2204	1741	1261	929	665
34.676	711	682	722	689	645	610			34.676	2511	2182	1822	1289	945	610
34.6964	801	645	674	711	596	612			34.6964	2601	2145	1774	1311	896	612
34.7168	777	721	671	709	665	568			34.7168	2577	2221	1771	1309	965	568
34.7373	802	620	662	683	591	582			34.7373	2602	2120	1762	1283	891	582
34.7577	814	663	728	678	613	611			34.7577	2614	2163	1828	1278	913	611
34.7781	756	669	657	702	658	580			34.7781	2556	2169	1757	1302	958	580
34.7985	822	693	655	723	629	615			34.7985	2622	2193	1755	1323	929	615
34.819	809	621	645	650	633	545			34.819	2609	2121	1745	1250	933	545
34.8394	802	669	648	717	632	556			34.8394	2602	2169	1748	1317	932	556
34.8598	748	638	665	650	631	563			34.8598	2548	2138	1765	1250	931	563
34.8802	738	690	660	691	605	647			34.8802	2538	2190	1760	1291	905	647
34.9006	739	669	642	682	614	604			34.9006	2539	2169	1742	1282	914	604
34.9211	759	641	648	694	612	572			34.9211	2559	2141	1748	1294	912	572
34.9415	741	648	637	679	616	596			34.9415	2541	2148	1737	1279	916	596
34.9619	770	641	662	634	589	624			34.9619	2570	2141	1762	1234	889	624
34.9823	813	662	632	658	570	580			34.9823	2613	2162	1732	1258	870	580
35.0028	780	672	631	668	579	545			35.0028	2580	2172	1731	1268	879	545
35.0232	770	614	653	690	608	623			35.0232	2570	2114	1753	1290	908	623
35.0436	728	623	652	658	607	618			35.0436	2528	2123	1752	1258	907	618
35.064	781	652	649	690	623	614			35.064	2581	2152	1749	1290	923	614
35.0844	769	652	597	648	597	617			35.0844	2569	2152	1697	1248	897	617
35.1049	746	642	639	636	576	622			35.1049	2546	2142	1739	1236	876	622
35.1253	703	643	602	680	613	626			35.1253	2503	2143	1702	1280	913	626
35.1457	733	622	667	664	623	602			35.1457	2533	2122	1767	1264	923	602
35.1661	756	685	648	681	631	611			35.1661	2556	2185	1748	1281	931	611
35.1866	791	621	647	643	617	612			35.1866	2591	2121	1747	1243	917	612
35.207	796	617	666	678	593	617			35.207	2596	2117	1766	1278	893	617
35.2274	781	621	613	648	639	589			35.2274	2581	2121	1713	1248	939	589
35.2478	716	619	567	655	586	562			35.2478	2516	2119	1667	1255	886	562
35.2683	717	596	613	648	612	618			35.2683	2517	2096	1713	1248	912	618
35.2887	752	616	580	670	587	649			35.2887	2552	2116	1680	1270	887	649
35.3091	761	642	653	651	601	593			35.3091	2561	2142	1753	1251	901	593
35.3295	738	613	576	624	571	619			35.3295	2538	2113	1676	1224	871	619
35.3499	781	624	601	699	601	584			35.3499	2581	2124	1701	1299	901	584
35.3704	747	642	599	681	586	602			35.3704	2547	2142	1699	1281	886	602
35.3908	706	660	594	624	579	630			35.3908	2506	2160	1694	1224	879	630
35.4112	718	688	653	677	633	615			35.4112	2518	2188	1753	1277	933	615
35.4316	705	619	624	667	580	605			35.4316	2505	2119	1724	1267	880	605
35.4521	697	618	627	648	586	583			35.4521	2497	2118	1727	1248	886	583
35.4725	711	636	602	613	604	599			35.4725	2511	2136	1702	1213	904	599
35.4929	729	587	620	665	595	551			35.4929	2529	2087	1720	1265	895	551
35.5133	714	606	646	660	582	634			35.5133	2514	2106	1746	1260	882	634
35.5338	761	574	580	640	619	598			35.5338	2561	2074	1680	1240	919	598
35.5542	756	599	584	661	603	603			35.5542	2556	2099	1684	1261	903	603
35.5746	709	609	612	634	592	577			35.5746	2509	2109	1712	1234	892	577
35.595	721	638	568	626	580	608			35.595	2521	2138	1668	1226	880	608
35.6154	757	627	576	628	572	598			35.6154	2557	2127	1676	1228	872	598
35.6359	787	622	640	641	551	594			35.6359	2587	2122	1740	1241	851	594
35.6563	707	576	595	622	602	620			35.6563	2507	2076	1695	1222	902	620
35.6767	675	597	630	666	564	589			35.6767	2475	2097	1730	1266	864	589
35.6971	730	649	605	653	595	628			35.6971	2530	2149	1705	1253	895	628
35.7176	760	607	603	642	566	597			35.7176	2560	2107	1703	1242	866	597
35.738	716	622	643	646	586	571			35.738	2516	2122	1743	1246	886	571
35.7584	650	602	580	671	583	592			35.7584	2450	2102	1680	1271	883	592
35.7788	729	611	594	656	616	600			35.7788	2529	2111	1694	1256	916	600
35.7993	766	671	597	641	592	601			35.7993	2566	2171	1697	1241	892	601
35.8197	715	621	640	708	586	611			35.8197	2515	2121	1740	1308	886	611
35.8401	709	662	612	632	572	611			35.8401	2509	2162	1712	1232	872	611
35.8605	759	604	622	634	579	614			35.8605	2559	2104	1722	1234	879	614
35.8809	715	632	604	638	584	610			35.8809	2515	2132	1704	1238	884	610
35.9014	693	611	596	595	590	578			35.9014	2493	2111	1696	1195	890	578
35.9218	688	644	564	628	577	616			35.9218	2488	2144	1664	1228	877	616
35.9422	697	596	576	657	581	611			35.9422	2497	2096	1676	1257	881	611
35.9626	672	617	606	679	600	583			35.9626	2472	2117	1706	1279	900	583
35.9831	694	650	568	615	601	594			35.9831	2494	2150	1668	1215	901	594
36.0035	740	628	595	681	577	573			36.0035	2540	2128	1695	1281	877	573
36.0239	752	639	564	680	604	628			36.0239	2552	2139	1664	1280	904	628
36.0443	706	644	526	597	585	602			36.0443	2506	2144	1626	1197	885	602
36.0647	663	584	614	627	597	591			36.0647	2463	2084	1714	1227	897	591
36.0852	661	644	613	618	574	606			36.0852	2461	2144	1713	1218	874	606
36.1056	717	613	588	637	582	587			36.1056	2517	2113	1688	1237	882	587
36.126	690	620	594	607	575	592			36.126	2490	2120	1694	1207	875	592
36.1464	709	608	585	630	563	588			36.1464	2509	2108	1685	1230	863	588
36.1669	754	611	594	642	592	619			36.1669	2554	2111	1694	1242	892	619
36.1873	717	623	563	665	537	605			36.1873	2517	2123	1663	1265	837	605
36.2077	728	599	585	621	588	595			36.2077	2528	2099	1685	1221	888	595
36.2281	740	555	640	606	578	595			36.2281	2540	2055	1740	1206	878	595
36.2486	724	604	621	660	590	591			36.2486	2524	2104	1721	1260	890	591
36.269	664	619	602	620	596	570			36.269	2464	2119	1702	1220	896	570
36.2894	714	645	613	648	631	592			36.2894	2514	2145	1713	1248	931	592
36.3098	697	584	573	645	569	573			36.3098	2497	2084	1673	1245	869	573
36.3302	710	601	599	642	576	617			36.3302	2510	2101	1699	1242	876	617
36.3507	660	585	619	617	608	565			36.3507	2460	2085	1719	1217	908	565
36.3711	722	641	637	625	586	575			36.3711	2522	2141	1737	1225	886	575
36.3915	731	639	558	624	585	556			36.3915	2531	2139	1658	1224	885	556
36.4119	707	619	605	630	590	575			36.4119	2507	2119	1705	1230	890	575
36.4324	733	624	613	608	545	592			36.4324	2533	2124	1713	1208	845	592
36.4528	741	592	668	623	579	577			36.4528	2541	2092	1768	1223	879	577
36.4732	683	636	600	658	536	560			36.4732	2483	2136	1700	1258	836	560
36.4936	714	625	590	657	582	561			36.4936	2514	2125	1690	1257	882	561
36.5141	726	602	537	602	615	552			36.5141	2526	2102	1637	1202	915	552
36.5345	700	629	626	628	558	582			36.5345	2500	2129	1726	1228	858	582
36.5549	756	585	565	601	590	568			36.5549	2556	2085	1665	1201	890	568
36.5753	750	590	529	666	571	571			36.5753	2550	2090	1629	1266	871	571
36.5957	658	580	561	674	545	569			36.5957	2458	2080	1661	1274	845	569
36.6162	735	595	591	616	557	584			36.6162	2535	2095	1691	1216	857	584
36.6366	653	604	547	658	621	600			36.6366	2453	2104	1647	1258	921	600
36.657	725	580	606	666	594	579			36.657	2525	2080	1706	1266	894	579
36.6774	714	630	555	613	560	635			36.6774	2514	2130	1655	1213	860	635
36.6979	723	640	648	643	575	625			36.6979	2523	2140	1748	1243	875	625
36.7183	719	583	610	650	601	600			36.7183	2519	2083	1710	1250	901	600
36.7387	715	591	593	667	584	559			36.7387	2515	2091	1693	1267	884	559
36.7591	695	611	587	625	553	579			36.7591	2495	2111	1687	1225	853	579
36.7795	760	579	589	638	561	576			36.7795	2560	2079	1689	1238	861	576
36.8	705	575	572	630	572	558			36.8	2505	2075	1672	1230	872	558
36.8204	672	613	605	611	549	558			36.8204	2472	2113	1705	1211	849	558
36.8408	723	593	601	554	592	556			36.8408	2523	2093	1701	1154	892	556
36.8612	632	582	558	609	559	587			36.8612	2432	2082	1658	1209	859	587
36.8817	666	662	552	610	551	576			36.8817	2466	2162	1652	1210	851	576
36.9021	700	586	587	579	555	541			36.9021	2500	2086	1687	1179	855	541
36.9225	668	583	617	642	569	613			36.9225	2468	2083	1717	1242	869	613
36.9429	687	625	556	592	551	558			36.9429	2487	2125	1656	1192	851	558
36.9634	684	531	536	605	552	554			36.9634	2484	2031	1636	1205	852	554
36.9838	732	584	565	634	498	590			36.9838	2532	2084	1665	1234	798	590
37.0042	675	615	609	607	570	586			37.0042	2475	2115	1709	1207	870	586
37.0246	648	546	515	565	535	609			37.0246	2448	2046	1615	1165	835	609
37.045	665	558	582	630	563	581			37.045	2465	2058	1682	1230	863	581
37.0655	673	611	542	631	556	568			37.0655	2473	2111	1642	1231	856	568
37.0859	747	574	612	606	574	574			37.0859	2547	2074	1712	1206	874	574
37.1063	705	551	593	614	561	589			37.1063	2505	2051	1693	1214	861	589
37.1267	737	576	578	609	533	533			37.1267	2537	2076	1678	1209	833	533
37.1472	667	600	559	583	517	557			37.1472	2467	2100	1659	1183	817	557
37.1676	690	592	543	626	536	563			37.1676	2490	2092	1643	1226	836	563
37.188	730	591	588	615	587	567			37.188	2530	2091	1688	1215	887	567
37.2084	679	586	593	620	526	575			37.2084	2479	2086	1693	1220	826	575
37.2289	708	573	576	602	529	552			37.2289	2508	2073	1676	1202	829	552
37.2493	669	589	577	615	559	533			37.2493	2469	2089	1677	1215	859	533
37.2697	660	599	565	630	572	582			37.2697	2460	2099	1665	1230	872	582
37.2901	707	598	541	612	535	569			37.2901	2507	2098	1641	1212	835	569
37.3105	702	603	559	588	568	546			37.3105	2502	2103	1659	1188	868	546
37.331	660	589	564	565	526	543			37.331	2460	2089	1664	1165	826	543
37.3514	669	633	595	577	537	577			37.3514	2469	2133	1695	1177	837	577
37.3718	706	581	584	594	506	542			37.3718	2506	2081	1684	1194	806	542
37.3922	637	564	577	598	529	555			37.3922	2437	2064	1677	1198	829	555
37.4127	642	591	598	630	540	534			37.4127	2442	2091	1698	1230	840	534
37.4331	659	552	555	622	544	578			37.4331	2459	2052	1655	1222	844	578
37.4535	699	580	538	576	546	553			37.4535	2499	2080	1638	1176	846	553
37.4739	639	570	534	603	562	533			37.4739	2439	2070	1634	1203	862	533
37.4943	719	603	559	590	529	537			37.4943	2519	2103	1659	1190	829	537
37.5148	688	535	564	619	557	550			37.5148	2488	2035	1664	1219	857	550
37.5352	648	563	596	567	564	546			37.5352	2448	2063	1696	1167	864	546
37.5556	628	594	579	582	556	559			37.5556	2428	2094	1679	1182	856	559
37.576	706	540	592	640	533	566			37.576	2506	2040	1692	1240	833	566
37.5965	681	599	568	613	530	518			37.5965	2481	2099	1668	1213	830	518
37.6169	692	578	549	565	573	547			37.6169	2492	2078	1649	1165	873	547
37.6373	673	578	556	640	524	541			37.6373	2473	2078	1656	1240	824	541
37.6577	647	593	590	571	558	559			37.6577	2447	2093	1690	1171	858	559
37.6782	689	580	554	587	521	553			37.6782	2489	2080	1654	1187	821	553
37.6986	643	613	544	574	581	562			37.6986	2443	2113	1644	1174	881	562
37.719	645	595	576	575	515	539			37.719	2445	2095	1676	1175	815	539
37.7394	690	583	526	586	546	545			37.7394	2490	2083	1626	1186	846	545
37.7598	737	665	534	610	561	570			37.7598	2537	2165	1634	1210	861	570
37.7803	683	585	564	587	550	575			37.7803	2483	2085	1664	1187	850	575
37.8007	726	565	578	662	568	517			37.8007	2526	2065	1678	1262	868	517
37.8211	653	620	551	600	556	550			37.8211	2453	2120	1651	1200	856	550
37.8415	694	542	596	641	511	510			37.8415	2494	2042	1696	1241	811	510
37.862	652	614	575	541	553	557			37.862	2452	2114	1675	1141	853	557
37.8824	693	560	555	595	557	532			37.8824	2493	2060	1655	1195	857	532
37.9028	682	559	589	597	532	549			37.9028	2482	2059	1689	1197	832	549
37.9232	700	558	559	593	546	538			37.9232	2500	2058	1659	1193	846	538
37.9437	672	613	575	625	511	532			37.9437	2472	2113	1675	1225	811	532
37.9641	686	584	545	571	519	584			37.9641	2486	2084	1645	1171	819	584
37.9845	694	606	597	618	566	580			37.9845	2494	2106	1697	1218	866	580
38.0049	686	617	542	580	563	538			38.0049	2486	2117	1642	1180	863	538
38.0253	677	583	532	609	485	551			38.0253	2477	2083	1632	1209	785	551
38.0458	690	579	538	585	497	568			38.0458	2490	2079	1638	1185	797	568
38.0662	663	581	566	575	527	517			38.0662	2463	2081	1666	1175	827	517
38.0866	679	615	581	556	563	511			38.0866	2479	2115	1681	1156	863	511
38.107	723	585	572	590	516	542			38.107	2523	2085	1672	1190	816	542
38.1275	699	601	514	619	549	552			38.1275	2499	2101	1614	1219	849	552
38.1479	692	601	540	633	512	553			38.1479	2492	2101	1640	1233	812	553
38.1683	631	569	548	559	548	559			38.1683	2431	2069	1648	1159	848	559
38.1887	684	581	584	629	566	578			38.1887	2484	2081	1684	1229	866	578
38.2092	676	533	570	559	535	548			38.2092	2476	2033	1670	1159	835	548
38.2296	718	602	557	553	559	528			38.2296	2518	2102	1657	1153	859	528
38.25	688	607	553	577	508	524			38.25	2488	2107	1653	1177	808	524
38.2704	659	543	593	575	554	497			38.2704	2459	2043	1693	1175	854	497
38.2908	676	594	545	583	511	539			38.2908	2476	2094	1645	1183	811	539
38.3113	679	594	577	609	536	517			38.3113	2479	2094	1677	1209	836	517
38.3317	678	615	607	612	532	528			38.3317	2478	2115	1707	1212	832	528
38.3521	658	569	573	634	553	503			38.3521	2458	2069	1673	1234	853	503
38.3725	683	604	572	592	533	512			38.3725	2483	2104	1672	1192	833	512
38.393	663	590	594	551	509	545			38.393	2463	2090	1694	1151	809	545
38.4134	670	615	574	589	516	524			38.4134	2470	2115	1674	1189	816	524
38.4338	681	593	555	597	561	556			38.4338	2481	2093	1655	1197	861	556
38.4542	726	604	586	617	588	535			38.4542	2526	2104	1686	1217	888	535
38.4746	647	545	548	608	532	513			38.4746	2447	2045	1648	1208	832	513
38.4951	678	601	562	596	540	537			38.4951	2478	2101	1662	1196	840	537
38.5155	728	598	576	600	558	479			38.5155	2528	2098	1676	1200	858	479
38.5359	675	608	562	609	503	567			38.5359	2475	2108	1662	1209	803	567
38.5563	662	566	538	572	576	526			38.5563	2462	2066	1638	1172	876	526
38.5768	651	616	572	609	521	549			38.5768	2451	2116	1672	1209	821	549
38.5972	696	552	545	581	553	523			38.5972	2496	2052	1645	1181	853	523
38.6176	685	599	576	553	536	566			38.6176	2485	2099	1676	1153	836	566
38.638	705	600	578	587	521	582			38.638	2505	2100	1678	1187	821	582
38.6585	698	582	549	591	523	551			38.6585	2498	2082	1649	1191	823	551
38.6789	672	626	566	583	555	561			38.6789	2472	2126	1666	1183	855	561
38.6993	625	530	585	567	554	555			38.6993	2425	2030	1685	1167	854	555
38.7197	672	590	596	595	515	524			38.7197	2472	2090	1696	1195	815	524
38.7401	664	580	593	577	535	548			38.7401	2464	2080	1693	1177	835	548
38.7606	721	606	574	611	542	503			38.7606	2521	2106	1674	1211	842	503
38.781	721	555	631	595	540	532			38.781	2521	2055	1731	1195	840	532
38.8014	625	585	559	559	530	501			38.8014	2425	2085	1659	1159	830	501
38.8218	693	559	632	562	518	542			38.8218	2493	2059	1732	1162	818	542
38.8423	666	581	577	584	503	468			38.8423	2466	2081	1677	1184	803	468
38.8627	683	581	532	627	525	495			38.8627	2483	2081	1632	1227	825	495
38.8831	658	564	550	604	534	513			38.8831	2458	2064	1650	1204	834	513
38.9035	671	612	552	580	547	510			38.9035	2471	2112	1652	1180	847	510
38.924	685	545	549	583	504	487			38.924	2485	2045	1649	1183	804	487
38.9444	664	556	586	579	509	474			38.9444	2464	2056	1686	1179	809	474
38.9648	617	546	541	601	547	506			38.9648	2417	2046	1641	1201	847	506
38.9852	686	583	530	532	468	534			38.9852	2486	2083	1630	1132	768	534
39.0056	657	578	523	560	556	488			39.0056	2457	2078	1623	1160	856	488
39.0261	650	544	537	529	485	543			39.0261	2450	2044	1637	1129	785	543
39.0465	692	589	584	595	560	514			39.0465	2492	2089	1684	1195	860	514
39.0669	662	584	558	611	485	519			39.0669	2462	2084	1658	1211	785	519
39.0873	661	587	523	543	505	524			39.0873	2461	2087	1623	1143	805	524
39.1078	619	595	547	602	502	516			39.1078	2419	2095	1647	1202	802	516
39.1282	629	568	535	582	514	518			39.1282	2429	2068	1635	1182	814	518
39.1486	651	531	551	568	513	486			39.1486	2451	2031	1651	1168	813	486
39.169	652	590	560	545	519	502			39.169	2452	2090	1660	1145	819	502
39.1894	644	556	526	551	496	537			39.1894	2444	2056	1626	1151	796	537
39.2099	650	557	537	589	533	527			39.2099	2450	2057	1637	1189	833	527
39.2303	625	519	523	557	532	543			39.2303	2425	2019	1623	1157	832	543
39.2507	589	552	553	550	511	463			39.2507	2389	2052	1653	1150	811	463
39.2711	680	522	535	524	531	523			39.2711	2480	2022	1635	1124	831	523
39.2916	629	499	524	533	516	482			39.2916	2429	1999	1624	1133	816	482
39.312	639	528	531	572	519	516			39.312	2439	2028	1631	1172	819	516
39.3324	682	543	555	539	492	517			39.3324	2482	2043	1655	1139	792	517
39.3528	636	535	526	575	515	561			39.3528	2436	2035	1626	1175	815	561
39.3733	663	544	481	559	531	491			39.3733	2463	2044	1581	1159	831	491
39.3937	645	546	504	594	470	494			39.3937	2445	2046	1604	1194	770	494
39.4141	649	559	505	559	494	518			39.4141	2449	2059	1605	1159	794	518
39.4345	636	554	546	586	472	490			39.4345	2436	2054	1646	1186	772	490
39.4549	635	540	530	585	537	473			39.4549	2435	2040	1630	1185	837	473
39.4754	650	545	534	571	500	479			39.4754	2450	2045	1634	1171	800	479
39.4958	631	558	549	499	488	464			39.4958	2431	2058	1649	1099	788	464
39.5162	623	514	528	551	526	486			39.5162	2423	2014	1628	1151	826	486
39.5366	595	531	524	565	521	523			39.5366	2395	2031	1624	1165	821	523
39.5571	642	515	551	565	491	537			39.5571	2442	2015	1651	1165	791	537
39.5775	641	555	507	551	487	518			39.5775	2441	2055	1607	1151	787	518
39.5979	618	584	507	558	463	504			39.5979	2418	2084	1607	1158	763	504
39.6183	644	574	509	569	486	474			39.6183	2444	2074	1609	1169	786	474
39.6388	639	527	531	503	458	472			39.6388	2439	2027	1631	1103	758	472
39.6592	638	530	524	542	477	481			39.6592	2438	2030	1624	1142	777	481
39.6796	653	547	530	554	494	480			39.6796	2453	2047	1630	1154	794	480
39.7	604	551	540	598	491	523			39.7	2404	2051	1640	1198	791	523
39.7204	636	521	488	524	467	517			39.7204	2436	2021	1588	1124	767	517
39.7409	645	506	495	550	502	468			39.7409	2445	2006	1595	1150	802	468
39.7613	685	535	493	564	499	517			39.7613	2485	2035	1593	1164	799	517
39.7817	579	503	522	514	509	436			39.7817	2379	2003	1622	1114	809	436
39.8021	659	555	519	525	516	473			39.8021	2459	2055	1619	1125	816	473
39.8226	642	516	479	546	497	478			39.8226	2442	2016	1579	1146	797	478
39.843	590	569	517	509	498	507			39.843	2390	2069	1617	1109	798	507
39.8634	633	568	466	520	498	454			39.8634	2433	2068	1566	1120	798	454
39.8838	571	551	509	548	493	470			39.8838	2371	2051	1609	1148	793	470
39.9042	579	525	489	527	479	455			39.9042	2379	2025	1589	1127	779	455
39.9247	642	506	470	540	482	547			39.9247	2442	2006	1570	1140	782	547
39.9451	620	538	488	540	470	506			39.9451	2420	2038	1588	1140	770	506
39.9655	571	513	485	552	473	504			39.9655	2371	2013	1585	1152	773	504
39.9859	628	546	499	564	484	487			39.9859	2428	2046	1599	1164	784	487
40.0064	631	560	486	520	491	530			40.0064	2431	2060	1586	1120	791	530

## Sheet: RC,AC and SP
	Relative crystallinity	Mean	SD	Amylose content	Mean	SD	Swelling power	Mean	SD
Native	29.35	29.36	0.510033	25.8	25.37	0.403361	16.72	16.2793	0.473143
	29.87			25.31			15.78
	28.85			25			16.35
PG-60°C	26.69	27.29	0.535008	24.84	25.15	0.281603	10.525	10.495	0.331021
	27.48			25.39			10.15
	27.71			25.22			10.81
PG-64°C	24.37	23.99	0.563235	24.95	24.92	0.226495	10.065	9.98767	0.104333
	24.25			24.68			10.029
	23.34			25.13			9.869
PG-68°C	16.05	15.22	0.767094	23.71	24.18	0.425793	9.766	9.61067	0.137613
	15.06			24.54			9.504
	14.54			24.29			9.562
PG-72°C	13.18	12.94	0.381576	24.17	23.4167	0.655159	9.106	9.099	0.0350286
	12.5			22.98			9.061
	13.14			23.1			9.13
PG-76°C	0.06	0.05	0.0057735	20.94	21.1833	0.354448	8.907	8.91167	0.251033
	0.05			21.02			9.165
	0.05			21.59			8.663

## Sheet: Thermal properties
	To (°C)	Mean	SD	Tp (°C)	Mean	SD	Tc (°C)	Mean	SD	ΔT (°C)	Mean	SD	ΔH (J/g)	Mean	SD
Native	61.3	61.5	0.173205	69	68.8333	0.152753	75.6	75.5667	0.152753	14.3	13.0667	0.251661	12.89	12.4233	0.427707
	61.6			68.8			75.4			13.8			12.33
	61.6			68.7			75.7			14.1			12.05
PG-60°C	65.2	65.3	0.1	69.2	69.0667	0.23094	76.3	76.5333	0.251661	11.1	10.2333	0.152753	12.22	11.9067	0.613297
	65.3			68.8			76.5			11.2			11.2
	65.4			69.2			76.8			11.4			12.3
PG-64°C	66.2	66.1333	0.208167	68.9	69	0.173205	76.7	76.8	0.360555	10.5	9.66667	0.208167	11.37	11.6933	0.341223
	65.9			68.9			76.5			10.6			12.05
	66.3			69.2			77.2			10.9			11.66
PG-68°C	69.2	69.3667	0.152753	70.8	70.7667	0.152753	76.6	76.5667	0.152753	7.4	6.2	0.2	5.27	5.42	0.359305
	69.5			70.6			76.7			7.2			5.16
	69.4			70.9			76.4			7			5.83
PG-72°C	73.1	72.9	0.2	74.5	74.3	0.264575	78.8	78.9333	0.416333	5.7	5.03333	0.42	2.64	2.66667	0.102632
	72.9			74.4			79.4			6.5			2.58
	72.7			74			78.6			5.9			2.78
PG-76°C	not detected			not detected			not detected

## Sheet: Digestion properites
Sample (Native)												Sample (60 °C)												Sample (64 °C)												Sample (68 °C)												Sample (72 °C)
Time	Sample (OD510)	Glucose standard solution (OD510)	Control (OD510)	Dilution ratio	Weight (mg)	Volume (mL)	Degraded starch (mg)	Degradation rate (%)	Mean	SD		Time	Sample (OD510)	Glucose standard solution (OD510)	Control (OD510)	Dilution ratio	Weight (mg)	Volume (mL)	Degraded starch (mg)	Degradation rate (%)	Mean	SD		Time	Sample (OD510)	Glucose standard solution (OD510)	Control (OD510)	Dilution ratio	Weight (mg)	Volume (mL)	Degraded starch (mg)	Degradation rate (%)	Mean	SD		Time	Sample (OD510)	Glucose standard solution (OD510)	Control (OD510)	Dilution ratio	Weight (mg)	Volume (mL)	Degraded starch (mg)	Degradation rate (%)	Mean	SD		Time	Sample (OD510)
20min	0.078	0.5	0	2.5	10.2	4.24	1.48824	16.0116	15.493	0.580327		20min	0.069	0.47	0	3	10	4.24	1.68066	18.4435	18.952	0.536503		20min	0.087	0.472	0	3	10.1	4.24	2.11012	22.9271	23.4592	0.890463		20min	0.207	0.467	0	3	10.2	4.24	5.07438	54.5941	53.8855	0.81974		20min	0.231
	0.071	0.5	0	2.5	10	4.24	1.35468	14.8662					0.073	0.47	0	3	10	4.24	1.77809	19.5127					0.088	0.472	0	3	10.2	4.24	2.13437	22.9632					0.199	0.467	0	3	9.9	4.24	4.87827	54.0746					0.232
	0.076	0.5	0	2.5	10.2	4.24	1.45008	15.6011					0.07	0.47	0	3	9.9	4.24	1.70502	18.8998					0.092	0.472	0	3	10	4.24	2.23139	24.4872					0.195	0.467	0	3	9.9	4.24	4.78021	52.9877					0.236
1h	0.11	0.5	0	2.5	9.8	4.24	2.0988	23.5022	23.5315	0.471984		1h	0.102	0.47	0	3	9.6	4.24	2.48446	28.4003	29.2666	0.797295		1h	0.111	0.472	0	3	9.7	4.24	2.69222	30.458	31.2336	0.704942		1h	0.239	0.467	0	3	10	4.24	5.85883	64.2945	63.6411	0.573892		1h	0.264
	0.108	0.5	0	2.5	9.8	4.24	2.06064	23.0749					0.111	0.47	0	3	9.9	4.24	2.70368	29.9697					0.122	0.472	0	3	10.2	4.24	2.95902	31.8354					0.235	0.467	0	3	10	4.24	5.76077	63.2184					0.261
	0.117	0.5	0	2.5	10.2	4.24	2.23236	24.0175					0.109	0.47	0	3	9.9	4.24	2.65496	29.4297					0.118	0.472	0	3	10	4.24	2.862	31.4074					0.231	0.467	0	3	9.8	4.24	5.66272	63.4106					0.269
2h	0.167	0.5	0	2.5	10.3	4.24	3.18636	33.9485	34.7219	0.669818		2h	0.167	0.47	0	3	10.2	4.24	4.06769	43.7634	44.5551	0.493526		2h	0.176	0.472	0	3	10.1	4.24	4.26875	46.3812	47.3114	0.816546		2h	0.265	0.467	0	3	9.9	4.24	6.49619	72.0089	70.5395	1.28722		2h	0.295
	0.166	0.5	0	2.5	9.9	4.24	3.16728	35.1087					0.168	0.47	0	3	10.1	4.24	4.09205	44.4613					0.179	0.472	0	3	10	4.24	4.34151	47.6435					0.255	0.467	0	3	9.8	4.24	6.25105	69.9987					0.291
	0.166	0.5	0	2.5	9.9	4.24	3.16728	35.1087					0.17	0.47	0	3	10	4.24	4.14077	45.4406					0.18	0.472	0	3	10	4.24	4.36576	47.9097					0.251	0.467	0	3	9.7	4.24	6.15299	69.611					0.286
6h	0.256	0.5	0	2.5	10	4.24	4.88448	53.602	53.4156	0.684936		6h	0.223	0.47	0	3	9.8	4.24	5.43171	60.8238	60.5037	0.433122		6h	0.233	0.472	0	3	9.9	4.24	5.65124	62.6428	63.2343	0.620113		6h	0.279	0.467	0	3	9.7	4.24	6.83938	77.3763	76.2609	0.972276		6h	0.308
	0.263	0.5	0	2.5	10.2	4.24	5.01804	53.988					0.227	0.47	0	3	10	4.24	5.52914	60.6765					0.235	0.472	0	3	9.9	4.24	5.69975	63.1805					0.279	0.467	0	3	9.9	4.24	6.83938	75.8132					0.307
	0.254	0.5	0	2.5	10.1	4.24	4.84632	52.6567					0.229	0.47	0	3	10.2	4.24	5.57786	60.0109					0.24	0.472	0	3	10	4.24	5.82102	63.8795					0.281	0.467	0	3	10	4.24	6.88841	75.5931					0.306
12h	0.288	0.5	0	2.5	10.3	4.24	5.49504	58.5459	59.2669	0.919433		12h	0.248	0.47	0	3	9.5	4.24	6.04065	69.7787	68.9387	0.799047		12h	0.278	0.472	0	3	9.9	4.24	6.74268	74.7412	73.3297	1.3493		12h	0.291	0.467	0	3	9.7	4.24	7.13355	80.7043	80.7914	0.672774		12h	0.328
	0.288	0.5	0	2.5	10	4.24	5.49504	60.3023					0.25	0.47	0	3	9.8	4.24	6.08936	68.1881					0.268	0.472	0	3	9.9	4.24	6.50014	72.0527					0.298	0.467	0	3	10	4.24	7.30515	80.1663					0.325
	0.29	0.5	0	2.5	10.3	4.24	5.5332	58.9525					0.255	0.47	0	3	9.9	4.24	6.21115	68.8493					0.275	0.472	0	3	10	4.24	6.66992	73.1953					0.306	0.467	0	3	10.1	4.24	7.50126	81.5034					0.32
24h	0.312	0.5	0	2.5	10	4.24	5.95296	65.3275	64.4872	1.11261		24h	0.259	0.47	0	3	9.5	4.24	6.30858	72.8737	72.2014	0.960661		24h	0.295	0.472	0	3	9.9	4.24	7.155	79.3117	79.4875	1.06774		24h	0.304	0.467	0	3	9.8	4.24	7.45223	83.4494	83.7635	0.863018		24h	0.341
	0.31	0.5	0	2.5	10	4.24	5.9148	64.9087					0.266	0.47	0	3	10	4.24	6.47908	71.1011					0.295	0.472	0	3	10	4.24	7.155	78.5186					0.315	0.467	0	3	10	4.24	7.72188	84.7396					0.335
	0.308	0.5	0	2.5	10.2	4.24	5.87664	63.2254					0.269	0.47	0	3	9.9	4.24	6.55215	72.6293					0.309	0.472	0	3	10.2	4.24	7.49456	80.6323					0.312	0.467	0	3	10.1	4.24	7.64834	83.1015					0.338
[truncated: 20 more columns]

## Sheet: Digestion fractions
	RDS	Mean	SD	SDS	Mean	SD	RS	Mean	SD
Native	16.012	15.493	0.580583	17.936	19.229	1.17853	66.052	65.278	0.670304
	14.866			20.243			64.891
	15.601			19.508			64.891
PG-60°C	18.444	18.9523	0.536418	25.319	25.6027	0.83	55.539	55.445	0.84294
	19.513			24.948			56.237
	18.9			26.541			54.559
PG-64°C	22.927	23.459	0.890456	23.454	23.8523	0.716948	53.619	52.6887	0.816678
	22.963			24.68			52.357
	24.487			23.423			52.09
PG-68°C	54.594	53.8857	0.81957	17.415	16.654	0.745983	27.991	29.4603	1.28718
	54.075			15.924			30.001
	52.988			16.623			30.389
PG-72°C	61.354	60.8737	0.471748	14.716	15.5677	0.747344	23.93	23.5587	0.337373
	60.411			16.114			23.475
	60.856			15.873			23.271
PG-76°C	69.162	69.33	0.39409	12.862	12.729	0.653727	17.976	17.936	0.281142
	69.057			13.306			17.637
	69.786			12.019			18.195

## Sheet: Correlations
	RDS	SDS	RS
RC	−0.954**	0.838*	0.944**
AC	−0.888*	0.809	0.872*
SP	−0.674	0.274	0.76
To (°C)	0.936*	−0.563	−0.971**
Tp (°C)	0.895*	−0.738	−0.878
Tc (°C)	0.755	−0.426	−0.789
ΔT (°C)	−0.957**	0.586	0.989**
ΔH (J/g)	−0.992**	0.815	0.974**
